# Supplementary material for: Role of immediate early genes in the development of salivary gland organoids in polyisocyanopeptide hydrogels
Source: Front Mol Biosci. 2023 Feb 2;10:1100541. doi: 10.3389/fmolb.2023.1100541 (PMC9932530; doi:10.3389/fmolb.2023.1100541)
Supplement: Supplementary file 1 [file DataSheet1.zip]

Archive with 3 entries (3 files):
- Supplementary Figure 1.JPEG
- Supplementary Figure 2.JPEG
- Supplementary Tables.XLSX
