# Supplementary material for: Role of immediate early genes in the development of salivary gland organoids in polyisocyanopeptide hydrogels
Source: Front Mol Biosci. 2023 Feb 2;10:1100541. doi: 10.3389/fmolb.2023.1100541 (PMC9932530; doi:10.3389/fmolb.2023.1100541)
Supplement: Supplementary file 1 [file DataSheet1.zip › Supplementary Tables.XLSX]

## Sheet: Supplementary table 1
Supplementary table 1: counts per million expression of genes per experimental group
	1_Tissue_021	1_Tissue_024	1_Tissue_025	2_Matrigel_012	2_Matrigel_013	2_Matrigel_045	2_Matrigel_049	2_Matrigel_060	3_PIC_012	3_PIC_013	3_PIC_045	3_PIC_049	3_PIC_060
TSPAN6	195.591	127.513	146.778	33.4475	36.6956	29.5434	32.9827	45.0813	192.106	202.391	152.113	114.017	239.482
DPM1	46.6862	33.7534	30.3341	93.2385	85.537	50.9152	74.6608	49.3976	59.322	47.9348	54.5103	35.857	20.6782
SCYL3	10.3201	16.6683	30.3341	7.99187	8.26944	4.40008	9.29512	5.27547	10.5642	16.5109	9.57613	7.65486	14.4266
C1orf112	1.4743	2.08354	0	6.2159	8.78628	6.91441	3.59811	5.51527	2.43789	3.19565	1.10494	2.01444	1.44266
FGR	1.96573	2.91696	3.91408	0	0.25842	0	0	0	0	0	0	0	0
CFH	44.7204	82.5082	67.5179	33.7435	40.0551	12.5716	23.3877	33.5712	53.3085	24.5	13.9959	47.1378	55.3021
FUCA2	23.5888	21.6688	26.4201	22.1997	21.9657	19.4861	17.6907	22.5407	26.1667	10.1196	34.2531	21.353	23.0826
GCLC	28.5031	22.0855	32.2912	156.286	181.669	116.916	137.028	182.483	102.554	100.13	119.333	140.205	97.6203
NFYA	4.91433	5.41721	0.97852	12.4318	16.2805	8.80015	14.3924	12.7091	12.5145	12.7826	13.6276	12.4895	1.92355
STPG1	1.4743	1.66683	4.8926	11.2478	12.6626	9.42874	10.7943	15.3468	10.8892	16.5109	16.5741	8.46064	6.25154
NIPAL3	46.6862	52.5052	59.6897	44.9913	29.9767	36.4578	38.08	37.1681	102.229	74.0326	100.549	72.9227	114.932
LAS1L	12.7773	14.5848	3.91408	25.1596	22.741	15.086	21.2888	17.505	13.6522	7.45652	13.6276	10.878	9.13687
ENPP4	42.7547	44.5878	53.8186	0.591991	0	0	1.79906	0.959177	27.1418	11.7174	19.5206	28.2021	28.8533
SEMA3F	5.40577	2.91696	4.8926	35.5194	59.1782	55.9438	40.1789	48.1986	18.2029	36.2174	31.3066	21.7559	29.3342
CFTR	39.3147	75.4242	29.3556	0	0.25842	0	0	0	0.325052	0.532609	0	0.805775	0.961776
ANKIB1	63.3949	70.007	69.475	50.0232	46.2572	53.4295	56.3704	64.5046	61.5974	66.5761	53.037	72.9227	86.079
CYP51A1	3.44003	2.08354	1.95704	7.39988	10.3368	5.65724	8.69543	9.59177	14.1398	11.1848	13.9959	6.84909	6.25154
KRIT1	34.8918	40.004	40.1193	25.1596	27.9094	27.6576	30.8838	31.413	30.2298	34.6196	23.2037	31.8281	35.1048
RAD52	0.982867	4.58379	4.8926	3.84794	1.03368	3.14291	3.29827	5.03568	2.43789	1.59783	1.47325	2.82021	3.36622
BAD	20.1488	16.2516	11.7422	15.6878	17.3141	15.086	16.1915	14.8672	16.7402	10.6522	15.8374	10.878	11.0604
LAP3	19.6573	25.4192	13.6993	24.2716	15.5052	15.7146	18.2904	17.9846	15.765	9.58695	12.5226	14.1011	20.1973
CD99	54.0577	35.4202	50.8831	124.91	94.3233	200.518	116.939	115.821	78.3375	86.8152	95.0247	47.5407	33.6622
HS3ST1	17.2002	20.4187	20.5489	60.975	38.2462	44.0008	42.8775	40.765	93.7775	104.391	131.119	77.7573	106.757
AOC1	0.982867	0	0	0	0	0	0	0.479588	1.30021	0	0.736625	0.402888	2.40444
MAD1L1	2.45717	2.91696	1.95704	8.28787	6.4605	2.51433	6.89638	2.63774	4.55073	4.26087	9.94444	5.64043	3.8471
LASP1	62.4121	55.0055	35.2267	170.789	172.625	130.745	133.13	162.58	194.056	182.685	218.778	171.63	76.9421
SNX11	14.2516	5.83391	4.8926	9.47185	8.01102	8.80015	8.99528	8.87239	9.42651	7.98913	13.6276	12.0866	11.0604
TMEM176A	4.4229	7.91745	7.82816	0	0	0	0	0	0.81263	0	0	0	0.961776
M6PR	24.5717	32.5032	29.3556	32.8555	19.1231	35.8292	21.2888	26.857	28.7671	31.9565	26.5185	38.2743	26.9297
KLHL13	1.96573	2.91696	2.93556	8.87986	14.9884	8.17157	11.394	13.6683	3.90062	4.26087	4.78807	3.2231	1.92355
CYP26B1	3.44003	0.833416	0	0	0.51684	0	0	0.719383	0.487578	1.59783	0.736625	0	0
ICA1	78.1379	54.5888	67.5179	3.84794	5.42682	0.628582	8.69543	11.2703	22.5911	10.1196	13.9959	18.5328	24.5253
DBNDD1	11.303	2.50025	0	5.62391	6.4605	4.40008	3.29827	6.71424	9.10146	6.3913	16.9424	7.65486	21.64
ALS2	11.303	5.0005	5.87112	10.0638	7.49418	10.6859	8.99528	10.7907	10.0766	7.98913	8.10288	12.4895	10.5795
CASP10	3.44003	6.25062	0.97852	3.84794	6.4605	1.25716	3.29827	2.15815	7.80125	9.58695	9.94444	7.25198	4.80888
CFLAR	166.596	195.853	242.673	94.4225	55.5603	107.488	94.4504	104.31	186.255	194.935	153.586	205.07	214.957
TFPI	11.303	24.1691	22.506	9.47185	3.8763	3.77149	2.99843	4.3163	21.7785	7.98913	8.8395	14.1011	7.21332
NDUFAF7	6.88007	5.41721	5.87112	6.5119	6.97734	7.54299	8.09575	10.7907	6.98862	8.52174	5.15638	5.64043	4.80888
RBM5	40.789	55.4222	45.9905	43.2153	52.9761	55.9438	42.5776	59.9486	48.1077	61.25	51.9321	52.7783	66.3626
SLC7A2	1.96573	6.66733	4.8926	0.295995	0	0	0.299843	0	0.162526	0.532609	0	0	1.44266
ARF5	0	0.416708	0	1.18398	1.55052	0.628582	1.79906	1.19897	0	0.532609	0.368313	0	0.961776
SARM1	10.3201	4.16708	6.84964	0	0	0	0.599685	0	0.975156	0.532609	1.10494	0.805775	2.88533
POLDIP2	40.2975	31.2531	23.4845	43.5113	39.2798	27.6576	41.6781	44.1221	36.8934	31.4239	44.1975	32.231	26.9297
PLXND1	1.96573	1.66683	2.93556	0.295995	1.03368	0	0	0	0.487578	1.06522	0	0	0
AK2	45.2119	29.1696	26.4201	91.7586	79.8518	69.1441	85.4551	70.9791	53.9586	38.8804	63.3498	43.9147	43.7608
CD38	0.982867	7.08404	2.93556	0.295995	0	0.628582	0.299843	0.239794	0.650104	0.532609	1.84156	0.402888	0.961776
FKBP4	34.8918	28.3362	30.3341	96.4945	96.1322	94.2874	90.2526	77.9331	51.8458	60.1848	78.8189	58.4187	56.7448
KDM1A	7.3715	15.4182	19.5704	33.4475	35.4035	32.6863	24.2872	35.7293	17.3903	25.0326	17.3107	13.6982	12.984
RBM6	40.2975	50.8384	60.6683	40.2554	45.2235	40.2293	41.978	45.5609	39.8189	45.8043	28.7284	43.9147	51.9359
CAMKK1	10.8115	11.2511	4.8926	0.887986	1.03368	0	0.299843	1.43877	0.81263	0	0	0.805775	0.480888
RECQL	9.33724	18.7519	3.91408	42.9193	32.8193	47.1437	38.6797	39.8058	18.853	25.5652	8.8395	24.1733	25.0062
VPS50	9.33724	13.3347	16.6348	12.1358	12.6626	6.28582	14.3924	18.2244	24.5414	25.0326	20.6255	22.1588	27.4106
HSPB6	4.91433	8.75087	5.87112	0.591991	0.25842	1.25716	0	0	0.162526	1.06522	0.368313	0.805775	0
ARHGAP33	0.982867	1.66683	0.97852	0.295995	2.06736	0.628582	0.299843	0.239794	0.81263	0.532609	0.736625	1.20866	0.961776
NDUFAB1	139.076	114.178	102.745	190.325	163.063	179.146	177.207	156.106	106.942	86.2826	100.181	105.959	35.5857
PDK4	59.4635	353.785	1984.44	3.55194	6.20208	3.14291	4.49764	2.63774	8.45135	3.19565	5.15638	10.878	17.312
SLC25A13	12.7773	11.6678	7.82816	42.0313	36.6956	24.5147	41.0784	39.3263	31.53	33.0217	23.2037	30.6195	39.4328
ST7	16.2173	12.5012	6.84964	10.3598	5.68524	5.65724	4.79748	4.3163	8.61388	4.79348	9.94444	4.83465	8.65599
CDC27	39.8061	42.5042	39.1408	87.6146	84.2449	79.2014	66.8649	70.2597	51.3582	74.5652	50.4588	52.7783	53.3786
HCCS	21.1316	17.5017	11.7422	47.3593	31.0104	25.7719	39.2794	38.3671	52.0083	36.75	48.6173	49.1523	19.2355
DVL2	7.3715	5.0005	12.7208	14.7998	14.4715	16.3431	14.6923	7.91321	11.8644	10.6522	11.4177	8.86353	12.5031
PRSS22	25.0631	10.4177	37.1838	29.5995	12.1457	21.3718	33.8822	34.0508	148.224	183.217	222.829	146.651	135.61
UPF1	36.3661	48.3381	40.1193	62.159	57.1108	55.3153	57.8696	58.27	55.2588	52.1956	55.2469	68.8938	119.26
SKAP2	27.0288	37.9204	22.506	25.1596	35.662	18.8575	22.4882	33.3314	42.9069	29.8261	29.465	22.9646	43.2799
SLC25A5	324.838	257.526	214.296	454.057	444.482	318.691	353.214	372.64	227.536	181.087	194.101	151.486	28.8533
MCUB	2.9486	5.83391	3.91408	21.0157	22.741	25.7719	26.9858	32.8518	7.80125	7.45652	6.62963	6.4462	3.36622
POLR2J	27.0288	22.9189	43.0549	32.5595	31.7857	18.8575	30.5839	28.2957	27.1418	20.2391	20.2572	20.9502	26.9297
DHX33	11.7944	20.8354	18.5919	53.5752	42.1225	28.2862	30.8838	29.0151	26.3292	35.6848	15.4691	25.3819	13.9458
THSD7A	2.45717	5.41721	4.8926	0	0	0	0	0	3.08799	0.532609	0	4.43176	1.92355
LIG3	17.2002	22.5022	14.6778	25.7516	20.932	22.629	25.1868	23.9794	15.44	13.8478	10.3128	12.0866	17.312
RPAP3	37.8404	43.3376	28.3771	58.0151	47.0324	38.9721	47.675	45.3211	44.5321	44.7391	28.7284	59.2245	60.5919
ACSM3	10.3201	8.33416	4.8926	0	0.51684	0	0.899528	0.959177	0.325052	0	0.368313	0	0.480888
REXO5	1.96573	1.25012	0.97852	3.25595	3.8763	6.91441	4.79748	4.0765	1.13768	0.532609	1.10494	0.402888	1.44266
CIAPIN1	10.8115	6.66733	11.7422	21.3117	14.2131	6.28582	11.0942	11.0305	17.2278	17.5761	20.6255	24.1733	12.5031
SPPL2B	7.3715	7.50075	6.84964	5.62391	4.90998	4.40008	3.89795	6.95403	8.77641	7.45652	15.1008	11.2809	16.8311
FAM214B	5.40577	5.0005	1.95704	15.0958	18.3478	13.2002	20.3893	20.8621	20.1532	12.25	12.8909	18.5328	6.25154
COPZ2	11.7944	3.75037	7.82816	3.55194	3.10104	5.02866	4.1978	3.83671	1.95031	3.72826	5.52469	3.2231	2.88533
PRKAR2B	38.8232	57.9224	57.7327	0	0	0	0	0	14.4648	1.06522	4.41975	12.0866	15.3884
MSL3	17.2002	17.085	15.6563	23.6796	22.9994	25.1433	21.8885	25.8978	23.7288	21.3043	13.9959	23.7704	33.6622
CREBBP	45.7033	60.8394	66.5394	26.0476	34.1114	25.1433	32.383	31.6528	47.1325	49	26.5185	38.6772	47.127
TSPOAP1	2.45717	3.75037	4.8926	0	0	0.628582	0.299843	0	0	0	0	0.402888	0.480888
GCFC2	9.82867	17.085	9.7852	12.4318	10.0784	3.14291	12.8932	10.0714	6.66357	7.45652	5.893	7.25198	5.77066
WDR54	0.982867	1.25012	1.95704	17.7597	25.842	23.8861	18.5902	26.6172	3.57557	7.45652	5.15638	4.83465	5.77066
CROT	5.40577	10.4177	5.87112	31.6715	38.763	19.4861	18.5902	22.5407	47.7827	39.413	19.8889	43.5119	49.0506
KMT2E	249.648	298.363	204.511	109.518	141.873	133.888	108.843	143.157	141.56	121.435	93.9197	116.435	163.983
RHBDD2	26.5374	15.0015	20.5489	15.3918	13.9547	12.5716	17.3909	10.7907	19.0155	22.3696	28.3601	18.1299	16.3502
SOX8	9.33724	11.2511	4.8926	0	0	0.628582	0	0	0	0	0	0	0
IBTK	345.969	226.689	109.594	109.518	77.2676	102.459	106.144	105.03	109.38	120.902	70.3477	114.823	103.391
ZNF195	10.8115	13.3347	4.8926	13.3198	13.9547	7.54299	11.9937	9.11218	17.7153	16.5109	6.62963	18.1299	14.9075
MYCBP2	64.3778	96.2596	106.659	71.0389	54.785	48.4008	57.2699	69.0607	113.118	100.663	88.0267	118.046	129.84
FBXL3	41.2804	56.6723	55.7757	31.6715	41.6056	39.6007	34.182	38.3671	32.5052	31.9565	24.677	25.3819	29.8151
PDK2	15.7259	14.1681	13.6993	2.07197	2.84262	0	1.49921	3.35712	6.50104	4.26087	8.10288	6.84909	7.21332
ITGA3	4.4229	2.91696	3.91408	165.461	142.906	199.889	211.089	186.8	147.249	128.359	127.436	113.614	125.993
ZFX	15.2344	47.5047	15.6563	29.8955	24.5499	29.5434	32.9827	30.6937	20.8033	23.9674	22.4671	46.735	34.1431
LAMP2	298.3	267.527	247.566	120.47	162.288	122.574	162.515	193.274	194.056	225.826	275.866	209.904	136.091
GDE1	85.5094	67.9234	87.0883	84.3587	65.6387	66.0012	75.5603	67.3822	103.041	91.6087	118.965	116.435	104.353
REX1BD	39.8061	25.4192	32.2912	30.7835	28.1678	22.0004	28.7849	30.4539	19.8282	23.9674	23.9403	14.9068	31.7386
CRLF1	2.45717	2.08354	4.8926	5.03192	8.78628	4.40008	5.99685	9.59177	0.975156	1.06522	2.9465	2.82021	0.480888
OSBPL7	2.45717	5.41721	2.93556	1.18398	0.25842	1.25716	0	0.719383	2.11284	1.59783	1.10494	1.20866	1.92355
TMEM98	32.926	36.6703	16.6348	14.7998	20.1568	13.2002	14.9921	13.9081	15.2774	8.52174	22.0988	27.3964	6.73243
YBX2	1.4743	1.66683	2.93556	0	0.51684	0.628582	0	0.239794	0.162526	0.532609	0.368313	0.805775	1.92355
MAP3K14	4.91433	2.91696	4.8926	3.84794	1.03368	0	2.0989	1.43877	1.13768	0	1.10494	2.01444	1.92355
TMEM132A	4.4229	7.91745	13.6993	12.7278	8.52786	1.88575	7.79591	8.87239	28.4421	15.9783	23.2037	15.7126	28.8533
AP2B1	42.7547	42.5042	44.0334	168.125	124.817	176.003	134.929	129.009	77.5249	54.8587	50.8272	77.3544	57.2257
ZNF263	8.35437	7.50075	7.82816	5.62391	5.42682	7.54299	6.59654	4.55609	8.93893	6.92391	8.10288	7.25198	13.9458
CX3CL1	31.9432	30.8364	10.7637	1.77597	2.5842	3.14291	0.599685	2.39794	8.28883	5.85869	4.78807	9.26641	5.77066
SPATA20	23.0974	17.5017	18.5919	10.3598	10.0784	17.6003	13.1931	15.8264	10.0766	11.7174	20.6255	14.504	22.1209
TNFRSF12A	9.82867	3.75037	7.82816	61.567	45.4819	46.5151	77.3594	72.4179	39.6563	36.75	44.9341	33.0368	18.7546
MAP3K9	4.91433	2.08354	3.91408	16.8717	7.49418	14.4574	11.394	15.107	23.0787	19.1739	16.9424	13.6982	18.7546
RALA	66.3435	46.6713	38.1623	169.013	139.288	134.517	175.108	195.193	169.352	134.75	170.16	142.219	170.715
BAIAP2L1	23.5888	22.0855	20.5489	64.527	64.605	91.1445	68.6639	78.4127	66.7982	65.5108	54.142	54.7927	54.3404
KDM7A	20.1488	23.7524	14.6778	15.9837	10.5952	9.42874	20.3893	25.658	30.8799	27.163	20.9938	24.1733	21.1591
ETV1	315.5	225.439	166.348	3.25595	1.55052	2.51433	2.69858	1.67856	1.13768	0.532609	1.47325	0.402888	1.92355
AGK	9.82867	6.66733	5.87112	12.7278	13.4378	15.086	17.091	10.7907	11.0518	13.3152	8.10288	9.6693	4.80888
ALDH3B1	12.2858	5.0005	16.6348	6.5119	6.97734	6.28582	5.09732	9.83156	45.5073	21.3043	57.4568	35.857	70.2097
TTC22	12.2858	6.25062	3.91408	12.1358	12.921	5.02866	12.5934	16.7856	38.8437	47.9348	45.6708	35.0512	44.7226
PHTF2	9.33724	8.33416	13.6993	21.0157	18.6062	19.4861	16.4913	16.0662	12.0269	7.98913	12.1543	10.4751	11.0604
FARP2	7.3715	8.33416	9.7852	22.7916	21.4489	29.5434	18.5902	16.0662	32.0176	43.6739	24.3086	28.2021	19.7164
GGCT	61.9206	50.4217	49.9045	97.6785	101.042	67.2583	89.3531	86.5657	63.8727	59.1195	54.142	79.3689	74.0568
DBF4	4.91433	5.83391	6.84964	38.7754	36.6956	22.0004	23.6876	22.7805	9.75156	15.9783	3.31481	6.84909	9.61776
IFRD1	16.7087	16.2516	35.2267	23.9756	15.5052	17.6003	17.9906	24.9386	21.616	27.163	19.8889	20.9502	26.9297
COX10	11.303	7.50075	1.95704	10.6558	11.1121	12.5716	12.5934	16.0662	8.28883	9.58695	10.3128	6.4462	10.0986
GTF2IRD1	15.7259	15.4182	21.5274	26.0476	23.7746	30.8005	24.5871	22.7805	31.0425	32.4891	41.6193	35.4541	30.2959
PAF1	26.046	17.9184	19.5704	20.1277	18.3478	18.8575	25.7865	26.6172	24.704	30.8913	19.5206	22.5617	43.2799
VPS41	17.2002	20.8354	15.6563	11.5438	15.2468	18.8575	15.8917	20.1427	28.7671	26.0978	26.1502	29.0079	48.5697
ARHGAP44	4.91433	2.91696	13.6993	0.295995	0	0	0	0.239794	0.487578	0.532609	0	0.402888	1.44266
ELAC2	18.183	16.6683	10.7637	39.0714	27.1341	32.6863	37.1805	31.1732	36.7309	33.5543	37.5679	33.0368	54.3404
SCIN	1.4743	4.16708	14.6778	0.887986	0.51684	0.628582	2.39874	1.43877	7.80125	3.72826	9.57613	15.7126	13.9458
ARSD	52.5834	65.0065	43.0549	13.3198	19.6399	17.6003	14.9921	25.1784	36.8934	22.3696	39.7778	39.0801	59.1492
PNPLA4	26.046	18.3352	5.87112	20.1277	16.7973	20.7432	31.1836	35.01	16.9027	11.1848	15.1008	23.3675	8.1751
ADIPOR2	32.4346	38.3371	45.0119	63.047	56.0771	51.5438	59.3688	64.7444	58.3468	96.9348	51.1955	68.8938	44.2417
CDKL3	0.491433	0.416708	0	1.47998	0	0.628582	0	0.719383	0.487578	0.532609	1.10494	0	0
PRSS21	0.491433	0	0	0.887986	0.51684	1.25716	5.99685	1.67856	0	0	2.20988	6.04331	1.44266
MARK4	12.2858	15.0015	24.463	24.8636	27.1341	23.2575	31.7833	29.2549	25.3541	29.2935	36.463	27.3964	25.4871
PROM1	40.789	58.3391	32.2912	0.591991	0	0	0	0	2.92547	1.59783	1.84156	3.62599	5.28977
CCDC124	8.8458	9.16758	10.7637	22.4956	19.6399	17.6003	17.3909	19.6631	13.4897	14.913	20.9938	12.8924	20.6782
PAFAH1B1	91.8981	94.5927	55.7757	106.262	103.626	126.345	111.841	114.142	128.071	150.728	123.385	139.399	94.7349
KIAA0100	36.3661	29.1696	27.3986	33.4475	31.5272	15.7146	32.0832	30.6937	44.0446	26.6304	36.8313	47.5407	44.2417
SLC13A2	20.1488	22.9189	27.3986	0	0	0	0	0	0.162526	0	0	0	0
GAS7	9.33724	12.0845	6.84964	0.591991	1.03368	0	1.49921	0.959177	4.22568	11.1848	3.31481	2.41733	9.61776
TRAPPC6A	14.743	10.8344	7.82816	3.55194	5.68524	10.0573	5.69701	5.03568	4.3882	4.79348	8.10288	5.64043	7.21332
CEACAM7	0	0	0	0.591991	0.77526	0	0	0.719383	8.77641	21.8369	13.6276	5.23754	2.88533
ST7L	10.3201	11.6678	15.6563	6.5119	6.20208	6.28582	5.09732	6.95403	4.87578	7.98913	3.68313	5.64043	6.25154
PAX6	0	0	0	0	0	0	0	0	4.71325	0.532609	2.9465	3.62599	1.44266
RPUSD1	5.8972	3.33366	6.84964	7.99187	6.97734	4.40008	7.19622	7.91321	6.82609	5.85869	12.1543	8.86353	15.3884
RHBDF1	21.6231	15.0015	18.5919	18.9437	16.5389	22.629	21.5887	27.0967	37.2185	34.6196	41.9876	43.109	59.1492
LUC7L	11.303	15.8349	25.4415	33.7435	27.9094	18.8575	35.0816	26.6172	30.7174	23.9674	33.8848	34.6483	40.3946
TSR3	41.2804	34.1701	36.2053	72.5189	55.8187	48.4008	57.5698	65.9434	36.8934	34.0869	53.7737	51.1667	30.7768
PIGQ	7.3715	2.91696	4.8926	1.47998	3.8763	5.65724	5.39717	1.43877	5.20083	2.13043	3.31481	4.43176	7.69421
CRAMP1	3.93147	9.16758	8.80668	10.9518	12.1457	8.17157	9.8948	10.0714	14.1398	9.58695	13.6276	10.0722	8.1751
TEAD3	15.2344	14.5848	35.2267	20.7197	18.0894	16.3431	19.7896	22.3009	27.3044	36.2174	30.2016	18.5328	20.1973
NA,,3	9.33724	5.83391	9.7852	36.4074	24.5499	32.0577	27.2857	23.26	22.9162	22.9022	30.57	27.3964	27.8915
FMO3	3.44003	1.25012	1.95704	0	0	0	0	0	0.162526	0	0	0	0
MYLIP	27.5203	49.5883	38.1623	0.887986	8.26944	3.14291	3.29827	2.87753	16.2526	12.25	12.5226	18.1299	28.3724
E2F2	0	0	0	3.55194	2.84262	0.628582	1.49921	1.19897	2.11284	2.66304	0.736625	2.01444	3.36622
PSMB1	105.167	82.9249	54.7971	137.342	133.862	118.173	149.322	123.734	90.852	51.663	81.3971	57.6129	37.0284
SYN1	0	0.416708	0	1.18398	0.25842	1.25716	0.899528	0	0	0	0	0	0
JARID2	21.1316	40.8374	21.5274	82.8787	93.8065	96.8017	94.4504	111.744	68.2609	96.4021	49.7222	85.0093	89.9261
CDKL5	9.82867	10.4177	13.6993	5.62391	3.61788	3.77149	5.99685	6.23465	10.8892	15.4456	8.47119	11.2809	12.0222
CDK11A	1.4743	0.833416	1.95704	1.77597	1.2921	4.40008	1.19937	0.719383	1.62526	2.13043	2.20988	2.82021	1.92355
NA,,4	11.303	4.16708	3.91408	4.73593	4.65156	6.91441	6.59654	6.71424	8.28883	5.32609	6.26132	6.84909	7.21332
TFAP2B	38.3318	21.6688	30.3341	0.591991	1.55052	0.628582	1.49921	0	0.325052	0	1.10494	2.01444	0.961776
CYTH3	9.33724	17.5017	21.5274	12.7278	10.3368	13.8288	17.9906	19.9029	22.4286	17.0435	18.4156	20.1444	30.7768
ADAM22	0	2.50025	1.95704	0	0	0	0	0	0	0	0	0	0.480888
SYPL1	192.15	135.43	97.852	286.227	316.564	260.862	241.973	314.61	224.123	234.88	219.146	176.868	90.407
CYB561	93.3724	90.009	50.8831	47.6552	47.5493	42.115	42.5776	49.1578	76.5498	85.2174	75.8724	90.2468	92.8114
SPAG9	46.6862	56.2556	46.969	83.7667	68.7397	93.6588	85.4551	96.6371	101.579	111.315	72.9259	112.809	155.808
CELSR3	0	0	0.97852	1.47998	0.77526	0	0.599685	0	0.81263	0	0.368313	0.805775	0.480888
AASS	7.86294	8.33416	10.7637	6.5119	2.5842	1.88575	1.49921	5.27547	1.13768	3.19565	3.68313	1.20866	2.88533
PLEKHG6	5.40577	0.833416	2.93556	1.47998	4.90998	5.02866	5.09732	6.47444	7.80125	9.05435	7.73457	4.83465	2.88533
SS18L2	16.2173	19.5853	11.7422	25.4556	18.6062	23.2575	23.3877	17.505	13.0021	12.25	11.4177	14.1011	13.9458
MPND	8.35437	9.16758	7.82816	4.73593	4.13472	6.28582	5.69701	3.83671	4.55073	1.59783	8.8395	3.62599	13.9458
MGST1	65.8521	84.175	61.6468	502.6	525.368	617.897	539.117	607.159	482.215	432.478	619.134	488.703	222.17
CRY1	9.82867	3.75037	5.87112	11.5438	5.42682	0	7.19622	6.23465	8.77641	12.7826	4.78807	8.86353	4.80888
NFIX	338.106	309.197	351.289	55.3511	63.8297	84.23	56.6702	52.5149	24.2164	30.8913	39.0411	53.1812	44.7226
ST3GAL1	68.8007	77.5077	60.6683	19.8317	11.8873	40.2293	30.8838	21.5815	39.3313	55.3913	78.4506	47.9436	33.6622
MMP25	0.491433	0.833416	1.95704	1.18398	0	0	0.899528	0.239794	0.81263	0.532609	3.68313	1.61155	1.44266
IL32	1.96573	6.25062	1.95704	2.95995	0.25842	0	3.29827	4.3163	10.7267	2.66304	4.78807	3.62599	12.5031
PKD1	10.3201	10.001	24.463	8.28787	15.5052	9.42874	8.99528	11.2703	6.01346	3.72826	8.10288	8.86353	9.61776
MAPK8IP2	22.1145	5.0005	4.8926	0.295995	0.25842	0	0.299843	0.479588	0.325052	1.06522	5.15638	0.805775	0.961776
MED24	59.9549	25.4192	64.5823	805.699	558.446	616.639	638.665	503.328	194.706	201.326	190.418	265.503	249.1
RHOBTB2	9.33724	5.41721	4.8926	10.0638	10.0784	7.54299	12.8932	7.91321	6.33851	6.92391	3.31481	7.25198	7.69421
HEATR5B	12.7773	16.6683	10.7637	8.58386	10.3368	12.5716	13.7928	8.153	14.6273	15.9783	11.4177	13.2953	18.2737
SEC62	893.426	683.818	592.983	118.102	114.738	117.545	138.227	124.213	214.859	152.859	139.959	168.004	145.228
RPS20	956.33	814.248	498.067	747.388	818.933	714.07	769.996	803.55	374.622	352.054	385.255	292.496	264.488
CSDE1	716.51	692.152	753.461	665.694	618.916	693.955	681.542	708.352	599.721	633.804	582.671	698.607	623.231
UBE3C	54.5491	58.3391	40.1193	94.7185	79.0765	76.6871	101.347	96.3973	91.5021	84.1521	79.9239	87.4266	100.986
REV3L	52.5834	50.005	34.2482	37.2954	31.2688	30.8005	28.7849	32.612	43.0694	28.2283	29.0967	41.9003	44.2417
TENM1	0	2.91696	5.87112	0	0	0	0	0	0	0	0	0	0
IYD	0.491433	0.416708	0	0.295995	0.25842	0	0	0	1.46273	1.59783	0	0.805775	1.44266
FAM76A	15.2344	21.2521	6.84964	15.9837	9.81996	9.42874	10.7943	13.1887	13.0021	14.913	9.57613	15.3097	10.0986
TRAF3IP3	2.9486	7.50075	1.95704	0	0	0	0	0.479588	0	0	0	0	0
POMT2	11.303	6.25062	9.7852	12.1358	7.23576	10.0573	13.7928	10.5509	9.58904	8.52174	14.7325	6.04331	14.4266
VTA1	26.5374	25.8359	16.6348	62.455	64.8634	57.201	59.9685	60.6679	60.2972	67.1087	69.9794	65.6707	49.5315
MLXIPL	1.4743	1.66683	0	0.591991	0.51684	2.51433	0.299843	0	0.162526	0	0	0	0
BAZ1B	85.5094	100.843	76.3246	105.374	84.2449	89.2587	82.7565	84.6474	88.5767	66.5761	61.5082	89.441	113.49
RANBP9	21.6231	13.7514	34.2482	54.7591	61.504	34.572	50.6734	54.6731	83.2133	92.1413	50.0905	38.6772	31.2577
SPRTN	5.8972	9.58429	7.82816	13.0238	12.4042	13.8288	12.2935	10.7907	16.2526	20.2391	12.8909	12.0866	20.6782
METTL13	16.2173	14.1681	19.5704	23.6796	16.2805	14.4574	14.6923	18.7039	24.704	27.163	30.2016	24.1733	29.8151
DYRK4	14.743	7.50075	10.7637	17.1677	16.022	16.3431	19.1899	13.4285	9.10146	11.7174	10.6811	6.84909	1.44266
ZNF207	53.0748	70.007	48.926	87.9106	97.9412	81.7157	83.3562	89.4432	93.2899	92.6739	81.3971	68.4909	46.6461
UQCRC1	71.2579	45.8379	52.8401	96.7905	102.076	91.773	112.741	89.9228	56.0715	45.2717	74.7675	47.5407	59.1492
STARD3NL	13.2687	6.66733	10.7637	16.5757	11.8873	6.28582	14.0926	9.59177	12.5145	3.72826	9.94444	8.86353	6.25154
CD9	329.26	227.106	211.36	451.689	550.693	528.009	472.552	482.946	444.996	796.25	509.745	231.257	55.3021
NCAPD2	15.7259	15.4182	11.7422	75.7748	129.21	69.7726	67.1647	56.5914	15.2774	27.163	15.4691	10.0722	12.984
IFFO1	1.4743	3.75037	0	1.18398	1.03368	0	1.19937	0.719383	0.487578	2.13043	0.736625	1.20866	0
GIPR	1.96573	0	0.97852	0	0.77526	2.51433	1.79906	1.19897	3.08799	2.66304	1.47325	2.41733	1.92355
PHF7	7.3715	8.75087	5.87112	6.80789	6.71892	8.17157	6.29669	6.23465	3.41305	3.19565	5.15638	4.02888	4.80888
SEMA3G	14.2516	12.918	13.6993	0.591991	0.25842	0	0	0	0	0.532609	0	0.402888	0
NISCH	28.0117	16.2516	9.7852	14.2078	14.9884	12.5716	14.6923	16.5458	21.616	12.7826	20.9938	18.9357	20.6782
STAB1	2.9486	2.91696	0	0	0	0	0	0	0	0	0	0	0.480888
FUZ	4.4229	4.58379	3.91408	2.36796	2.5842	3.14291	0.899528	1.91835	1.30021	0.532609	2.9465	4.43176	2.40444
IDS	61.4292	65.0065	64.5823	61.863	60.9871	72.287	71.9622	83.928	92.8024	100.663	95.0247	98.3046	96.6585
PRSS3	0	0	0	39.3674	29.7183	37.0864	31.7833	55.3925	50.3831	86.8152	26.5185	18.1299	43.7608
ZNF200	8.8458	7.91745	10.7637	6.2159	5.42682	5.65724	4.1978	5.99486	10.4017	13.3152	2.20988	8.86353	7.21332
CD4	1.4743	8.75087	4.8926	0	0.25842	0	0	0.239794	1.46273	0.532609	2.9465	1.61155	0.961776
LRRC23	8.8458	1.66683	8.80668	5.03192	5.1684	1.25716	3.29827	5.27547	2.27536	2.13043	1.47325	2.82021	7.69421
HFE	7.3715	14.1681	17.6134	7.69588	10.8536	8.17157	11.0942	9.83156	7.63872	7.45652	4.41975	7.25198	6.73243
SCMH1	18.183	18.3352	10.7637	9.76785	11.6289	8.80015	11.0942	7.91321	2.76294	4.79348	3.31481	4.02888	1.44266
FYN	10.8115	7.91745	2.93556	2.36796	3.61788	5.02866	8.39559	8.153	3.7381	1.59783	9.20782	4.83465	4.80888
HIVEP2	47.669	34.5868	30.3341	16.8717	15.7636	27.029	17.6907	23.4998	30.0673	23.4348	21.3621	28.2021	21.1591
FMO1	4.4229	6.25062	6.84964	0	0.25842	0	0	0	0.325052	0.532609	0	0.805775	0
ELOA	18.6745	25.4192	15.6563	47.6552	55.0435	42.7436	38.08	44.3619	42.0942	52.7282	43.0926	44.3176	46.6461
LYPLA2	21.6231	12.5012	26.4201	68.3749	56.594	57.201	68.3641	54.6731	64.0353	54.3261	98.3395	62.8505	65.4008
CLCN6	1.4743	2.50025	4.8926	8.87986	3.8763	3.77149	5.39717	6.47444	3.90062	3.19565	5.893	4.02888	1.44266
MRC2	3.93147	8.75087	8.80668	10.3598	24.0331	23.2575	15.292	23.9794	8.45135	10.1196	5.52469	6.04331	4.80888
TSPAN9	15.2344	6.66733	8.80668	13.6158	13.9547	11.9431	10.7943	16.0662	19.6656	16.5109	13.6276	10.878	14.9075
BTBD7	31.4517	57.5057	38.1623	62.159	43.9314	54.0581	65.3657	63.0659	73.4618	82.0217	56.3518	85.4122	77.9039
APBA3	8.8458	4.58379	10.7637	4.14393	4.90998	5.65724	4.1978	6.71424	4.71325	4.26087	6.26132	6.84909	6.25154
MKS1	14.743	12.918	18.5919	11.2478	10.0784	8.80015	11.394	9.11218	7.31367	8.52174	10.3128	6.04331	3.8471
ABHD5	11.7944	15.4182	17.6134	11.8398	8.78628	24.5147	20.3893	17.7448	24.704	33.5543	29.0967	29.8137	16.8311
ANOS1	2.45717	7.50075	6.84964	0	0	0	0	0.239794	0	0.532609	0	0.402888	0
AKAP8L	2.9486	5.41721	7.82816	10.6558	6.71892	11.3145	10.7943	11.7499	9.91409	15.4456	4.78807	12.0866	29.8151
MBTD1	8.35437	14.5848	12.7208	3.25595	9.81996	3.14291	3.89795	7.43362	6.17599	10.1196	3.68313	10.0722	11.0604
UTP18	19.1659	19.1686	18.5919	38.1834	29.9767	32.0577	32.9827	28.0559	19.9907	26.6304	22.4671	22.5617	31.2577
RNF216	28.0117	37.087	21.5274	23.6796	26.1004	21.3718	23.9874	29.0151	27.7919	37.8152	27.9918	41.0945	49.5315
TTC19	67.8178	63.7563	66.5394	64.527	41.6056	36.4578	51.5729	47.7191	72.6491	65.5108	54.5103	101.125	115.894
PTBP1	96.321	78.3411	65.5609	198.317	162.546	151.488	162.515	149.152	120.269	104.391	122.648	89.0382	150.037
DPF1	0	0	0	0.887986	1.2921	0.628582	1.49921	0.479588	0.975156	0.532609	0	0	0.961776
SYT7	77.1551	70.4237	97.852	1.77597	4.65156	13.8288	6.29669	12.2295	14.4648	8.52174	4.05144	29.4108	25.0062
LARS2	3.44003	5.41721	4.8926	21.3117	18.0894	16.3431	14.9921	14.6274	13.6522	6.3913	13.6276	15.7126	12.984
PIK3C2A	62.4121	69.5903	67.5179	68.0789	67.706	46.5151	68.9638	62.5863	70.0487	60.1848	55.6152	70.5053	82.7127
PLAUR	32.4346	2.91696	1.95704	36.1114	20.4152	33.3149	30.5839	20.8621	24.704	14.3804	16.2058	16.1155	5.28977
ANLN	0.491433	0	0.97852	118.694	173.141	90.5159	70.7628	75.5352	14.4648	26.6304	12.1543	8.46064	14.4266
WIZ	11.303	13.3347	3.91408	26.0476	22.2241	16.3431	25.4866	22.7805	24.704	22.3696	35.358	24.1733	9.13687
RABGAP1	66.835	98.3431	65.5609	75.4788	88.8965	84.23	88.7534	103.831	95.8904	99.0652	77.3457	104.751	140.419
DCN	210.334	417.125	220.167	0	0	0	0.299843	0	0.81263	0	0	1.20866	0.961776
QPCTL	1.4743	0	0.97852	0.887986	1.55052	0.628582	1.79906	0.719383	1.46273	1.59783	0.368313	0	0
PPP5C	6.88007	6.25062	12.7208	18.9437	13.4378	13.2002	11.6939	11.7499	10.2391	5.32609	13.6276	10.878	14.9075
CEP68	31.9432	31.6698	35.2267	7.99187	16.5389	9.42874	11.0942	9.11218	4.87578	8.52174	4.78807	6.04331	4.80888
MAP4K3	15.2344	26.2526	23.4845	17.4637	18.3478	12.5716	22.4882	18.4642	27.1418	22.9022	22.0988	26.1877	16.8311
TYROBP	29.9774	28.3362	16.6348	0	0	0	0	0	0	0	0	0	0.480888
TMEM159	38.3318	40.004	30.3341	19.8317	41.3472	35.2006	40.4787	50.5966	30.3924	38.3478	39.7778	36.6628	38.9519
GABRA3	0.982867	0	0	0.887986	0.25842	0	0.899528	0.479588	0.325052	0.532609	0	2.82021	2.40444
BRCA1	7.3715	7.91745	6.84964	34.0395	32.5609	20.1146	14.9921	19.4233	6.50104	10.6522	8.47119	6.4462	3.8471
ERCC1	72.7322	43.7544	68.4964	52.3912	41.0888	61.6011	67.7644	58.7496	33.1553	29.2935	28.3601	19.3386	22.1209
SEMA3B	3.44003	1.66683	1.95704	0.591991	3.61788	0.628582	1.19937	2.15815	5.20083	6.3913	4.78807	9.6693	12.0222
MBTPS2	18.183	11.6678	6.84964	10.0638	10.0784	13.2002	10.4945	13.6683	13.4897	10.6522	19.5206	10.878	7.21332
PRICKLE3	0.491433	0	0	2.95995	3.35946	1.25716	3.89795	1.91835	0.975156	1.06522	1.10494	0.805775	0
LTF	308.129	295.863	1177.16	0	0	3.14291	0	0	0.487578	0	0.368313	1.61155	0.480888
EXTL3	14.743	12.5012	9.7852	36.7034	32.8193	32.6863	28.7849	30.6937	34.1305	26.6304	25.4136	16.5184	27.4106
ELOVL5	23.0974	18.3352	30.3341	89.3906	86.5707	60.3439	90.8523	76.7342	69.2361	53.7935	65.1913	45.5263	48.5697
ALOX5	1.4743	4.16708	3.91408	0.295995	0	0	0.299843	0.719383	0.162526	0.532609	0.368313	0.402888	0.961776
KDM5D	7.3715	0	7.82816	3.25595	6.20208	3.14291	0	0	3.7381	11.7174	2.9465	0	0
CALCOCO1	26.046	17.085	19.5704	4.73593	9.0447	6.91441	6.29669	7.19383	11.2143	12.7826	13.6276	12.8924	20.6782
UBR7	20.1488	23.7524	20.5489	23.6796	25.842	19.4861	18.2904	13.4285	11.3768	10.6522	11.786	16.1155	6.73243
MAP4K5	45.7033	48.3381	46.969	58.9031	46.774	41.4864	50.6734	57.5506	61.4348	75.6304	32.4115	78.966	62.9963
EHD3	2.9486	0.833416	0	2.66396	2.06736	0	0.899528	1.43877	14.6273	14.3804	12.5226	12.8924	11.0604
PSMC4	28.5031	24.1691	20.5489	78.1428	49.6166	62.2297	58.4693	49.3976	52.3334	61.25	65.1913	48.7494	36.5475
MAN2B2	29.9774	22.9189	24.463	10.9518	10.5952	7.54299	9.59496	10.7907	21.1284	12.25	14.7325	16.9213	18.2737
CLDN11	8.35437	8.75087	5.87112	3.25595	1.2921	1.25716	2.39874	0	2.76294	1.59783	3.68313	3.2231	1.92355
SLC25A39	41.7718	24.1691	36.2053	84.9507	66.4139	74.1727	78.8586	82.729	64.8479	76.163	87.2901	64.8649	71.6523
MVP	26.046	8.33416	11.7422	46.4713	45.4819	50.9152	64.766	62.3465	83.7009	59.6522	117.492	75.34	125.512
NUB1	102.218	108.761	85.1313	53.8712	41.864	36.4578	46.4756	48.6782	50.2205	50.5978	43.0926	78.5631	94.7349
PGM3	85.018	91.2591	53.8186	34.3355	27.6509	38.3435	31.4835	34.2906	38.8437	14.3804	33.8848	36.6628	33.1813
RWDD2A	8.35437	5.83391	3.91408	1.77597	1.2921	0.628582	0.299843	0.719383	1.78779	1.59783	2.57819	1.20866	0.961776
CLK1	44.229	54.5888	42.0764	21.3117	31.7857	18.2289	23.0879	25.658	27.6294	44.2065	28.3601	44.7205	36.5475
POLR3B	7.86294	11.2511	3.91408	20.1277	15.5052	16.9717	12.2935	17.7448	17.0652	25.0326	12.8909	18.9357	33.1813
ANGEL1	6.38864	5.41721	7.82816	5.91991	4.13472	0.628582	6.59654	5.99486	4.55073	5.32609	2.57819	3.2231	0.961776
RNF14	27.0288	25.4192	31.3127	29.3035	22.741	25.7719	30.5839	24.9386	28.117	26.6304	26.8868	29.0079	7.21332
NA,,5	9.82867	8.75087	4.8926	15.6878	15.7636	15.086	28.1852	22.0611	26.8168	16.5109	20.2572	26.9935	16.8311
DDX11	5.8972	4.58379	11.7422	9.17586	6.20208	8.80015	5.09732	4.0765	3.57557	2.13043	10.6811	4.43176	7.69421
HEBP1	49.1433	41.2541	32.2912	34.6315	28.6846	34.572	32.383	46.2803	47.6201	38.8804	38.3045	45.5263	29.3342
GPRC5A	8.35437	4.58379	9.7852	44.1033	15.5052	29.5434	45.5761	34.7702	252.565	167.239	219.514	135.37	299.593
MAMLD1	5.40577	2.08354	1.95704	1.77597	0.51684	1.25716	4.49764	1.43877	1.78779	2.13043	2.57819	2.01444	0
CD6	1.96573	2.08354	0.97852	0.295995	0.25842	0	0	0	0.325052	1.59783	0.368313	0	0.961776
TACC3	2.45717	2.91696	0	51.2072	58.4029	29.5434	21.8885	17.7448	5.03831	13.3152	5.893	4.02888	3.36622
UFL1	82.0694	79.1745	54.7971	53.5752	52.9761	54.6867	52.4724	75.2954	78.9876	80.9565	39.7778	48.3465	69.2479
POLA2	1.96573	1.66683	0.97852	7.39988	6.4605	3.14291	4.49764	3.35712	2.43789	2.13043	1.84156	0.402888	1.44266
ZC3H3	0.982867	1.25012	0.97852	2.36796	3.61788	1.88575	2.99843	3.59691	3.25052	2.13043	4.05144	1.20866	3.36622
CAPN1	36.3661	31.2531	29.3556	142.078	132.311	116.288	153.519	136.203	99.3034	137.946	141.432	98.3046	79.8274
ACPP	14.743	15.8349	2.93556	1.47998	2.32578	0.628582	0.899528	2.39794	2.60042	11.7174	2.20988	4.83465	10.0986
MDH1	125.316	106.261	110.573	146.814	157.636	111.888	122.935	125.412	92.8024	72.4348	103.864	100.319	87.0407
SLC30A9	80.1037	63.7563	44.0334	63.935	48.8414	49.658	49.7739	53.7139	55.7464	46.3369	34.2531	56.0014	62.5154
MTMR11	0.491433	2.50025	0.97852	5.32792	10.3368	9.42874	6.29669	12.9489	2.27536	3.72826	1.10494	0.402888	0
COX15	14.743	25.0025	6.84964	28.1196	25.3252	15.7146	12.5934	21.8213	22.2661	18.6413	18.4156	12.0866	12.0222
CCDC88C	8.8458	12.5012	7.82816	13.0238	19.6399	18.8575	19.4898	23.26	13.3271	13.8478	8.47119	10.878	14.9075
YAF2	13.2687	22.9189	16.6348	17.7597	14.9884	16.9717	16.1915	18.4642	20.6408	17.0435	17.679	17.3242	15.8693
ZMYND11	140.059	138.764	136.014	70.7429	56.3356	66.0012	54.5713	60.1884	55.7464	65.5108	54.8786	74.1313	91.8496
WAS	1.96573	5.0005	4.8926	0.591991	0.25842	0	0.299843	0.479588	0	0.532609	1.47325	0.402888	0.480888
BID	11.303	6.25062	12.7208	17.1677	17.0557	8.17157	11.394	22.5407	43.7195	20.7717	26.5185	23.7704	37.9902
MATR3	201.488	257.109	206.468	229.396	235.162	198.632	192.199	223.968	158.625	149.663	120.438	177.673	214.957
XYLT2	10.3201	8.75087	7.82816	9.17586	15.2468	13.8288	11.0942	11.7499	9.58904	6.3913	10.3128	6.84909	12.5031
NUDCD3	24.0802	25.4192	35.2267	31.3755	27.3925	25.7719	36.5808	32.612	25.029	25.0326	41.6193	34.2454	43.7608
CHDH	61.9206	46.2546	30.3341	2.66396	0.77526	1.88575	2.39874	0.959177	2.76294	2.66304	2.20988	4.43176	3.8471
IL20RA	12.2858	16.2516	11.7422	17.1677	28.1678	6.28582	11.0942	18.2244	26.1667	27.6956	30.2016	21.7559	29.8151
CLCA4	0.982867	1.25012	0.97852	6.2159	5.42682	0.628582	6.59654	13.9081	42.4193	69.2391	5.893	4.83465	44.2417
GLT8D1	33.4175	23.7524	12.7208	16.2797	24.0331	16.9717	15.5918	22.7805	14.4648	6.92391	18.0473	9.6693	7.21332
ATP2C1	45.2119	41.2541	46.969	66.599	59.9534	59.7153	56.9701	62.3465	70.5363	69.2391	75.1358	68.4909	58.1875
IGF1	34.8918	105.427	99.8091	0	0	0	0.299843	0	0	0	0	0	0
SLC38A5	12.2858	3.33366	1.95704	8.87986	15.5052	11.3145	8.39559	15.8264	2.76294	9.58695	7.73457	6.84909	6.73243
RALBP1	78.1379	75.4242	44.0334	115.734	118.356	122.574	127.733	140.519	129.046	150.196	68.1378	106.362	118.779
RUFY3	26.5374	34.1701	25.4415	36.9994	35.1451	34.572	38.9795	51.316	40.6315	71.9022	24.3086	47.1378	73.095
CNTN1	14.743	8.75087	7.82816	64.823	80.3686	3.77149	73.4614	108.627	35.1056	45.2717	1.10494	65.2678	38.471
SLC11A1	1.4743	2.91696	3.91408	0.591991	0.77526	0.628582	0.299843	0.239794	0.162526	1.06522	0	0	0
WWTR1	62.4121	74.174	42.0764	183.813	130.244	153.374	158.317	129.968	85.4887	89.4782	65.5597	66.8793	42.3181
AGPS	19.6573	18.7519	23.4845	33.7435	34.8867	33.3149	38.9795	41.2446	40.1439	36.2174	36.463	46.735	19.7164
CXorf56	20.6402	12.5012	8.80668	8.87986	9.30312	5.02866	9.59496	10.3112	12.352	5.85869	12.1543	14.504	15.8693
ATP1A2	1.4743	2.08354	1.95704	0	0	0	0	0	0	0	0	0	0
TTC27	6.38864	10.8344	5.87112	14.5038	13.4378	11.9431	12.2935	11.9897	9.26398	3.19565	10.6811	5.23754	7.21332
ZNF582	1.4743	0.833416	1.95704	0.887986	0.25842	0.628582	0.599685	0.239794	2.11284	0	1.84156	2.41733	0.961776
VSIG2	32.926	5.41721	36.2053	1.18398	0.77526	4.40008	1.79906	0.239794	36.4058	20.2391	47.8807	35.0512	49.5315
PHLDB1	7.86294	6.25062	6.84964	4.73593	10.5952	9.42874	4.49764	4.3163	3.25052	3.19565	2.9465	2.01444	4.32799
MARCO	0.491433	0.416708	0	0.887986	0	0.628582	0.299843	0.959177	0.650104	0	1.47325	0	1.92355
CYP24A1	0	0	0.97852	1.18398	1.03368	1.25716	1.19937	4.3163	0.650104	1.06522	1.10494	0.805775	0.961776
PRDM11	3.44003	3.33366	5.87112	3.55194	3.61788	0.628582	1.49921	1.91835	2.60042	3.72826	4.05144	3.2231	0.961776
NA,,6	10.8115	35.4202	21.5274	98.5664	97.1659	99.316	97.149	122.775	39.1688	50.5978	47.8807	45.9292	22.6017
CD74	289.454	408.791	301.384	2.95995	1.2921	2.51433	1.19937	2.15815	43.7195	23.4348	33.5165	39.483	90.8878
ZRANB1	46.1947	37.087	39.1408	28.4156	21.7073	21.3718	24.8869	27.5763	29.0922	47.4022	23.9403	40.2888	59.1492
NCDN	7.3715	2.91696	7.82816	26.0476	16.2805	25.7719	26.9858	17.0254	15.9276	19.7065	48.9856	32.231	25.4871
ADGRA2	2.45717	6.66733	6.84964	0	0	0	0	0	0.162526	0	0	0.402888	0
ZFP64	3.44003	7.91745	8.80668	29.0075	27.1341	42.115	23.0879	23.7396	11.5393	15.4456	16.5741	15.3097	11.5413
NA,,7	48.1605	43.3376	41.0979	43.5113	41.0888	35.2006	42.5776	39.3263	26.0042	33.5543	21.7304	28.2021	22.1209
SAMD4A	5.8972	7.91745	8.80668	9.17586	5.94366	12.5716	8.99528	12.4693	9.91409	6.92391	6.99794	10.4751	14.9075
RUNX3	3.44003	3.75037	0.97852	1.18398	2.06736	0.628582	0.899528	0.479588	0.162526	0.532609	0	2.41733	0.961776
MRE11	20.6402	33.7534	18.5919	36.9994	33.0778	33.3149	22.1883	24.9386	19.8282	21.3043	12.1543	22.1588	25.0062
PLEKHB1	60.4463	21.2521	41.0979	0.295995	0	0	0	0	0.81263	0	0.736625	0.805775	1.44266
SERPINB1	217.705	109.594	121.337	497.864	553.277	720.984	725.319	929.682	708.776	928.337	443.448	396.039	485.216
SPAST	9.33724	12.918	7.82816	18.9437	17.3141	25.7719	17.9906	17.9846	17.3903	21.3043	16.9424	19.7415	18.2737
NRXN3	5.8972	7.08404	12.7208	1.77597	1.03368	0.628582	2.69858	5.03568	4.06315	2.13043	0	5.64043	2.40444
OSBPL5	17.6916	9.58429	19.5704	19.8317	18.6062	7.54299	14.9921	23.26	16.7402	14.3804	16.9424	10.0722	17.312
AQR	30.9603	38.7539	49.9045	50.0232	44.9651	30.8005	33.8822	42.4436	54.4462	42.0761	40.1461	62.4476	51.9359
CPS1	0	0.833416	0	2.36796	2.5842	1.88575	6.29669	2.87753	0.325052	1.59783	0	0	0
FHL1	11.7944	18.3352	16.6348	8.58386	5.42682	13.8288	7.79591	6.95403	2.76294	1.59783	1.84156	3.62599	0.480888
RTFDC1	54.0577	61.2561	35.2267	63.935	52.7177	56.5724	60.868	63.7853	51.8458	55.3913	48.249	53.9869	91.8496
GABRA1	0	0.416708	0	0	0.25842	1.25716	0.299843	0	0.162526	0	0.736625	0	9.61776
NLRP2	0	0.416708	4.8926	4.43993	6.20208	14.4574	12.2935	22.0611	8.1263	12.7826	28.7284	15.3097	44.2417
SLC45A4	14.743	10.8344	22.506	7.39988	3.10104	3.77149	4.1978	2.15815	18.2029	8.52174	26.5185	11.2809	12.984
RNF10	65.8521	49.5883	46.969	55.3511	46.774	48.4008	56.6702	61.8669	68.7485	64.9782	68.1378	56.8072	45.6844
ZNF839	12.2858	14.1681	9.7852	12.1358	12.6626	11.3145	13.4929	11.5101	13.4897	14.913	7.36625	14.504	17.312
ZDHHC6	36.8575	30.003	34.2482	23.6796	16.5389	20.1146	19.4898	20.6223	25.3541	15.9783	23.2037	20.5473	31.2577
GRAMD1B	0.491433	1.25012	3.91408	0.887986	0	0	0	0	0.650104	0	0.736625	0.402888	1.44266
RNH1	50.1262	37.087	33.2697	124.022	138.772	179.775	193.398	154.427	114.418	142.739	218.409	141.414	143.786
NDUFS1	89.9323	103.344	90.0239	69.2629	67.4476	52.8009	70.7628	70.9791	88.4142	82.0217	53.7737	107.571	106.757
RB1CC1	142.024	154.182	133.079	62.751	56.8524	42.7436	53.9717	74.8158	104.179	92.1413	49.7222	96.2901	161.578
ERP44	97.3038	68.3401	62.6253	52.0952	52.7177	45.8865	59.9685	59.9486	69.7237	54.3261	70.3477	63.6562	35.1048
ALAS1	22.1145	17.5017	14.6778	20.7197	19.1231	13.8288	19.1899	19.4233	30.7174	33.5543	33.1481	24.5761	19.2355
BIRC3	72.2407	74.5908	89.0454	48.5432	22.9994	47.1437	40.4787	19.6631	51.1957	29.2935	34.6214	29.8137	35.5857
AKAP11	28.9946	53.3386	44.0334	39.6634	34.1114	26.4005	40.1789	39.566	57.6967	55.3913	39.7778	49.1523	46.1653
GLRX2	7.3715	14.5848	29.3556	38.4794	21.7073	23.8861	30.8838	23.7396	25.6791	24.5	22.0988	27.3964	13.9458
NA,,8	25.0631	25.8359	27.3986	35.5194	35.1451	24.5147	33.2825	39.0865	27.9545	13.8478	11.0494	18.5328	30.2959
DERA	21.6231	9.58429	11.7422	51.2072	53.2345	44.6294	43.777	55.1527	29.9048	35.1522	28.7284	16.5184	4.80888
STRAP	83.5437	63.3396	61.6468	245.38	163.58	199.261	199.395	194.713	175.041	143.804	170.529	149.874	106.276
ABCC2	0	0.416708	0.97852	0.591991	2.06736	0	0.299843	0.239794	1.62526	0	1.84156	5.64043	0.480888
DEF6	2.45717	4.16708	5.87112	5.91991	7.7526	7.54299	6.89638	8.87239	3.08799	7.45652	2.20988	1.20866	2.40444
PLEKHO1	10.8115	7.08404	1.95704	1.77597	0.25842	1.25716	1.19937	1.43877	0.81263	0	1.10494	2.82021	2.40444
GCLM	24.0802	7.50075	22.506	93.8305	91.2223	67.8869	88.1537	90.6422	109.868	108.652	92.8148	116.032	91.3687
UBR2	53.0748	47.9214	72.4105	32.5595	39.0214	47.1437	39.8791	52.5149	49.4079	56.4565	39.4095	54.3898	64.439
EHD2	2.45717	5.0005	1.95704	34.6315	41.864	56.5724	51.5729	49.1578	19.1781	27.6956	29.0967	18.9357	21.64
DEPDC1	0	0	0	36.7034	66.6724	34.572	21.2888	26.6172	3.7381	6.3913	4.78807	1.61155	1.92355
CCDC28A	101.727	96.6763	102.745	13.3198	17.831	13.2002	15.8917	12.7091	24.8665	22.9022	27.9918	22.5617	16.8311
RRAGD	448.187	422.542	364.988	6.2159	14.7299	11.3145	3.89795	11.5101	57.5342	22.3696	41.9876	68.4909	72.6141
HSF2	9.82867	7.91745	10.7637	13.0238	9.81996	10.6859	14.9921	9.11218	8.93893	5.85869	7.73457	4.83465	3.36622
PHF20	47.1776	42.0875	36.2053	29.5995	28.4262	33.9435	39.2794	32.8518	37.5435	27.163	34.2531	30.2166	25.968
NR1H3	4.91433	5.0005	2.93556	1.77597	1.55052	3.14291	1.79906	1.91835	1.62526	1.59783	1.47325	2.01444	0.961776
TYMP	7.86294	8.33416	4.8926	10.0638	6.97734	17.6003	21.2888	13.4285	26.3292	26.0978	19.5206	15.3097	17.312
NCAPH2	7.86294	5.83391	7.82816	9.76785	12.4042	4.40008	6.59654	9.83156	4.22568	2.66304	9.57613	2.82021	6.73243
TOMM34	17.2002	10.8344	11.7422	51.2072	36.6956	36.4578	40.7786	50.3568	30.3924	19.7065	34.2531	24.1733	33.6622
SEC63	627.561	475.047	390.43	101.822	84.7618	97.4303	112.141	122.295	137.66	124.098	93.5514	121.672	129.359
NA,,9	67.8178	70.8404	52.8401	112.478	100.009	79.83	110.342	106.948	127.908	103.859	123.385	130.536	146.19
VIM	198.048	277.111	212.339	134.086	125.851	221.89	111.841	121.336	135.059	132.087	279.549	171.63	114.451
FAS	1.96573	0.833416	0.97852	25.4556	28.1678	23.8861	23.6876	21.5815	26.9793	19.7065	19.8889	26.1877	14.9075
NA,,10	172.002	127.096	149.714	14.5038	24.0331	9.42874	15.5918	13.4285	23.4037	11.1848	15.8374	20.9502	10.5795
CD44	667.858	637.563	451.098	482.176	544.749	578.924	615.277	628.261	451.66	411.706	393.358	455.263	446.264
KCNG1	0	0	0	1.18398	0.25842	1.25716	5.99685	2.39794	1.46273	1.59783	4.78807	1.61155	1.44266
AGPAT4	0.491433	3.75037	1.95704	10.3598	7.7526	9.42874	11.0942	11.5101	9.26398	8.52174	8.47119	10.878	7.21332
SLAMF7	12.2858	31.6698	10.7637	2.07197	0.51684	0	1.79906	0.959177	3.08799	0	2.20988	5.23754	2.88533
BTN3A1	16.7087	8.33416	18.5919	1.47998	4.39314	4.40008	2.0989	4.0765	3.7381	4.79348	8.10288	5.23754	6.25154
MIPEP	10.3201	8.75087	15.6563	25.4556	29.7183	20.1146	22.788	24.459	23.5663	13.3152	16.5741	24.1733	11.0604
PRKCH	50.6176	38.3371	38.1623	15.3918	22.4825	15.086	16.1915	17.7448	29.2547	39.413	30.57	25.7848	61.0728
IFNGR1	28.5031	35.4202	32.2912	36.9994	38.2462	32.6863	29.9843	40.5252	48.9203	47.9348	39.0411	21.7559	12.984
B4GALT7	14.743	10.4177	8.80668	13.3198	9.0447	9.42874	9.59496	11.5101	12.5145	5.32609	9.94444	8.86353	11.0604
SH2D2A	1.4743	0.416708	0	2.36796	1.2921	6.28582	8.99528	3.35712	0.975156	0.532609	0	1.20866	0.480888
VRK2	17.6916	22.5022	32.2912	57.4231	53.4929	68.5155	45.2762	56.3516	39.1688	49.5326	37.9362	46.3321	72.1332
TNFRSF1B	5.8972	7.91745	5.87112	0	0	0	0	0.239794	0	0	0	0	0
VEZT	31.9432	46.2546	36.2053	57.1271	49.0998	49.658	52.4724	60.6679	67.2858	58.0543	47.144	52.3754	55.3021
POU2F2	6.38864	11.6678	6.84964	3.55194	0.51684	6.28582	0.899528	1.67856	1.13768	1.06522	0.736625	0.402888	0.480888
BRD9	18.183	16.2516	6.84964	32.5595	26.6173	27.6576	29.3846	31.413	29.4172	22.3696	23.572	39.483	53.8595
SNX1	73.715	75.0075	57.7327	67.7829	64.0882	57.201	82.4567	63.7853	74.9245	71.9022	76.9774	79.7717	50.4932
TBPL1	4.91433	3.33366	4.8926	12.7278	10.8536	6.91441	7.79591	7.19383	7.80125	4.79348	4.05144	1.61155	0.961776
ARNTL2	2.45717	0.833416	0	56.5351	31.2688	51.5438	56.3704	61.1475	55.5839	54.3261	42.356	30.6195	22.6017
BCLAF1	120.401	151.265	122.315	151.254	165.906	133.259	133.13	137.402	133.434	109.717	106.074	141.816	176.967
SLC39A9	140.55	94.176	130.143	70.7429	58.9198	65.3726	60.868	58.9894	78.175	72.4348	105.337	86.2179	50.0124
ANK1	0	0	0	12.7278	24.2915	6.91441	5.99685	5.27547	7.4762	13.3152	1.10494	3.62599	2.40444
TFB1M	9.82867	10.8344	12.7208	24.2716	31.5272	38.3435	31.7833	36.6885	21.616	13.8478	18.4156	16.5184	12.5031
RABEP1	96.8124	77.9244	84.1528	58.3111	50.9087	50.9152	63.8665	55.3925	47.6201	43.6739	37.5679	49.9581	68.767
HMGB3	4.4229	4.58379	3.91408	51.7992	52.2008	25.1433	26.3861	36.2089	35.4307	18.6413	25.4136	22.5617	45.6844
NUP160	13.7601	11.2511	20.5489	23.3836	17.3141	7.54299	19.1899	17.2652	12.1895	13.3152	13.6276	13.2953	9.13687
BAK1	3.44003	0	0	9.17586	8.52786	3.14291	9.29512	10.3112	6.98862	8.52174	10.3128	13.2953	10.5795
IKZF2	13.2687	22.0855	16.6348	38.7754	53.7514	27.6576	36.5808	48.1986	83.8634	118.239	55.9835	67.6851	54.8212
GRN	138.093	121.262	225.06	206.901	269.015	216.232	212.289	256.58	279.707	304.119	424.296	303.374	465.019
FAM13B	11.303	17.5017	24.463	6.80789	7.7526	5.65724	6.89638	5.51527	14.3023	10.1196	11.0494	23.7704	19.7164
ARHGAP31	3.93147	6.66733	2.93556	0.887986	0.51684	3.77149	3.89795	3.35712	3.25052	5.85869	5.52469	6.4462	4.32799
CENPQ	6.88007	7.08404	5.87112	14.7998	10.5952	6.28582	12.2935	9.83156	5.20083	5.32609	1.47325	6.84909	7.21332
SARS	76.6636	56.6723	45.9905	97.3825	89.9302	126.345	121.436	89.2035	87.439	81.4891	90.9732	83.3977	141.862
RANBP3	20.1488	19.5853	14.6778	25.4556	23.5162	16.3431	22.1883	21.8213	20.8033	22.9022	28.3601	26.5906	34.1431
ARID4A	108.607	124.596	89.0454	40.2554	53.4929	38.3435	51.8728	62.3465	62.735	53.7935	41.251	62.8505	58.6683
EIPR1	9.82867	6.25062	9.7852	23.9756	19.6399	23.2575	25.1868	19.9029	15.2774	22.9022	19.1523	18.9357	13.9458
PNPLA6	2.9486	2.08354	7.82816	4.73593	6.4605	12.5716	12.8932	7.91321	13.3271	8.52174	19.8889	11.2809	25.4871
IFT88	7.3715	16.6683	18.5919	17.1677	19.8983	12.5716	11.9937	12.2295	11.0518	8.52174	8.47119	8.46064	10.0986
ALG1	10.8115	9.58429	10.7637	9.17586	7.23576	6.28582	8.09575	4.55609	9.26398	8.52174	12.1543	7.65486	8.65599
ZCCHC8	15.7259	20.8354	38.1623	29.0075	23.7746	15.086	26.686	19.4233	21.616	34.0869	24.3086	22.9646	27.8915
ABCF2	9.82867	5.83391	4.8926	42.3273	36.1788	27.6576	26.9858	19.6631	25.8416	23.9674	27.6235	24.5761	43.2799
CHPF2	24.5717	13.3347	18.5919	15.3918	9.56154	10.0573	16.7912	12.4693	33.1553	18.1087	27.6235	21.7559	23.5635
FUT8	71.2579	89.5922	45.0119	8.58386	10.0784	5.65724	12.5934	6.71424	6.66357	3.19565	3.68313	4.02888	9.61776
UBA6	24.5717	31.6698	18.5919	101.23	106.469	113.145	111.541	142.438	101.579	89.4782	63.3498	77.7573	104.834
GAB2	3.93147	5.41721	0.97852	5.03192	5.68524	3.14291	5.99685	9.59177	10.4017	12.7826	20.9938	18.5328	16.3502
ATP6V0A1	10.3201	12.0845	4.8926	10.0638	6.4605	7.54299	14.9921	16.5458	22.1035	26.0978	28.7284	26.9935	31.2577
PIAS1	65.3607	96.2596	102.745	50.3192	55.8187	38.9721	51.8728	64.9842	58.5094	87.3478	52.3004	75.7429	83.6745
SLC4A7	34.8918	48.3381	43.0549	183.517	114.222	284.119	195.197	169.535	78.8251	91.0761	52.6687	78.5631	64.9199
APBA2	0	1.25012	0.97852	0.295995	0	0.628582	0	0.239794	0.162526	0	2.20988	1.20866	0.480888
MAP2K3	44.229	29.5863	41.0979	111.59	80.3686	84.23	97.7487	77.4535	61.9224	93.2065	90.6049	58.4187	25.968
EFCAB1	0	1.66683	1.95704	0.591991	0.77526	0.628582	0	0.239794	0.162526	0	0.736625	0	0
TMSB10	167.579	174.601	140.907	2093.58	2599.45	2933.59	2627.52	2766.27	1050.89	945.913	1222.43	745.342	431.357
ASTE1	5.8972	5.41721	1.95704	5.62391	4.39314	7.54299	1.49921	3.83671	2.60042	4.26087	3.31481	4.83465	3.8471
RNF19A	25.5545	45.4212	38.1623	21.0157	29.9767	36.4578	27.8854	32.8518	39.8189	51.1304	30.2016	49.1523	40.8755
PEX3	9.33724	12.918	12.7208	18.3517	19.3815	20.1146	19.1899	21.1019	20.3158	22.3696	17.679	22.1588	12.5031
GABARAPL2	117.944	97.9264	91.9809	89.0946	77.2676	74.8013	95.3499	88.2443	116.531	104.924	103.128	101.528	56.7448
MYOC	15.2344	10.001	4.8926	0	0	0	0	0	0	0	0	0	0
SH3YL1	98.2867	131.68	153.628	60.679	75.7171	30.8005	46.4756	76.7342	69.5611	69.7717	32.4115	37.8714	48.5697
FAM136A	56.0234	47.5047	45.9905	47.3593	28.943	31.4291	45.8759	38.6069	51.6833	40.4782	45.6708	51.5696	63.4772
VCL	59.9549	57.5057	32.2912	108.926	79.3349	113.145	143.625	137.642	151.799	147	167.214	177.271	199.569
DEPDC1B	0	0	0	31.0795	46.5156	11.3145	16.4913	17.7448	1.46273	6.3913	3.68313	0.402888	0
DAPK2	4.4229	7.91745	8.80668	0.295995	5.94366	5.65724	5.39717	4.79588	0.81263	1.59783	4.05144	2.41733	0.480888
NSMAF	19.1659	18.7519	22.506	25.4556	25.842	20.7432	28.1852	18.9437	13.4897	15.9783	14.7325	14.504	12.0222
ADSS	35.3832	36.6703	25.4415	60.679	45.4819	45.2579	56.9701	64.0251	41.6067	44.7391	31.6749	68.088	32.2195
TIMP2	67.8178	58.3391	30.3341	21.3117	15.2468	22.0004	19.1899	16.0662	148.386	125.696	237.562	182.911	160.617
RFC1	110.081	146.681	136.014	107.446	111.896	88.6301	81.2573	85.8463	61.1098	69.7717	46.7757	61.6418	52.4168
TBC1D23	31.4517	44.5878	34.2482	30.7835	25.5836	23.2575	40.4787	36.9283	36.2433	53.2609	41.251	39.8859	41.8373
CUL3	44.229	60.4227	24.463	53.8712	55.5603	52.1723	61.4677	58.27	64.5228	83.6195	48.249	51.5696	68.2861
MYOM2	2.9486	0	0	0.591991	1.03368	0	0	1.19897	0.650104	0	1.47325	0	0.480888
CYP46A1	2.9486	2.91696	6.84964	0	0	0	0	0.239794	0	0	0.368313	0	0.480888
ZZZ3	40.789	43.3376	34.2482	37.8874	42.1225	43.3722	40.7786	45.5609	30.3924	36.75	28.7284	35.857	39.9137
USP2	3.93147	5.83391	4.8926	0.295995	1.55052	0.628582	0.899528	0.239794	1.95031	2.66304	0.736625	2.41733	2.40444
TUBG2	4.4229	4.16708	2.93556	1.18398	2.06736	3.14291	4.1978	4.79588	3.41305	3.19565	5.52469	2.41733	4.80888
RPL26L1	12.2858	7.08404	6.84964	23.3836	22.741	22.629	25.4866	18.2244	11.2143	12.7826	11.786	8.86353	13.9458
NSUN2	24.5717	23.3357	19.5704	106.262	68.7397	59.0867	72.262	67.3822	70.6988	69.7717	76.609	60.0303	22.6017
FBXO42	9.82867	12.0845	19.5704	6.5119	8.52786	5.65724	9.59496	10.3112	10.0766	10.1196	10.3128	10.0722	15.8693
MFAP3	3.44003	7.91745	1.95704	11.2478	5.94366	4.40008	9.29512	7.91321	7.80125	7.98913	11.0494	11.6837	14.9075
MRI1	7.86294	14.1681	4.8926	21.3117	18.3478	20.1146	22.4882	23.7396	16.9027	18.1087	11.4177	13.6982	9.61776
METTL1	5.8972	7.50075	2.93556	14.2078	9.81996	10.6859	8.69543	7.91321	7.4762	5.32609	12.1543	9.26641	7.21332
AGA	62.9035	45.0045	45.0119	16.5757	16.2805	12.5716	15.8917	14.1479	15.1149	19.7065	18.4156	32.231	15.8693
PI4K2B	18.183	23.3357	15.6563	28.4156	27.1341	35.8292	19.7896	22.7805	18.853	15.4456	19.8889	15.3097	15.3884
BOD1L1	112.047	196.686	173.198	101.526	88.1212	72.9156	112.741	114.622	177.316	124.098	85.4485	151.486	217.842
MAT2B	78.6294	66.2566	53.8186	80.2147	81.9191	60.3439	66.565	55.1527	46.645	50.5978	48.249	37.0657	34.6239
TRIO	8.35437	9.16758	8.80668	17.7597	15.7636	21.3718	23.0879	24.2192	31.0425	25.5652	20.2572	30.2166	30.7768
VCAN	18.6745	27.9194	36.2053	4.73593	2.32578	11.3145	10.4945	3.11732	2.27536	1.59783	7.36625	4.02888	0.961776
CLEC16A	7.86294	5.41721	7.82816	7.10389	5.42682	3.77149	8.39559	7.67342	12.8396	9.05435	16.5741	10.0722	3.36622
MSR1	5.40577	4.16708	0.97852	0	0	0	0	0	0	0	0	0	0
CDH1	189.693	171.267	149.714	332.699	292.273	384.064	374.503	380.314	465.962	588.532	644.179	495.955	100.506
SKIV2L2	56.0234	66.2566	45.9905	81.3987	77.0092	63.4868	80.058	69.7801	65.0104	58.5869	60.4033	62.8505	88.0025
NA,,11	1.4743	0.833416	0.97852	1.18398	0	0	0.599685	0.479588	3.7381	0	0	2.41733	1.44266
ZFYVE16	18.6745	26.6693	20.5489	28.4156	31.2688	30.8005	23.9874	33.3314	39.1688	45.2717	26.8868	45.9292	37.0284
RIPOR1	5.8972	6.66733	5.87112	8.58386	4.65156	11.9431	12.5934	13.1887	9.91409	9.05435	11.4177	8.86353	8.65599
RAI14	43.2461	65.0065	42.0764	74.5908	48.8414	66.6297	84.8554	77.2137	130.671	84.6848	54.142	163.572	154.846
PNKP	9.33724	5.83391	9.7852	13.0238	14.7299	9.42874	11.6939	14.6274	13.6522	14.3804	12.1543	11.6837	13.4649
PHLPP2	1.96573	4.58379	2.93556	4.73593	3.35946	0.628582	6.89638	2.63774	3.7381	5.85869	1.47325	7.25198	1.92355
SPDL1	4.91433	3.33366	8.80668	42.9193	48.8414	27.029	23.0879	21.5815	15.6025	20.2391	5.893	16.1155	16.3502
STAU2	58.4806	62.5062	47.9475	36.4074	35.1451	35.2006	39.5792	43.8823	52.821	67.6413	54.5103	71.3111	90.8878
PQLC2	0.982867	2.91696	0	4.73593	2.06736	4.40008	4.79748	3.11732	6.01346	3.19565	4.05144	5.23754	2.88533
CTNS	0.982867	2.08354	5.87112	4.73593	0.51684	1.25716	5.69701	4.55609	6.98862	2.13043	8.47119	8.46064	7.21332
RTN4R	1.96573	1.66683	2.93556	18.3517	14.9884	18.2289	23.6876	21.5815	10.0766	17.0435	20.2572	16.9213	17.7929
PHF23	18.183	17.5017	13.6993	27.2316	29.9767	25.7719	30.5839	33.811	31.0425	34.0869	22.8354	30.6195	46.6461
INPP4A	4.91433	11.6678	1.95704	8.58386	2.84262	5.65724	8.09575	9.35197	8.1263	4.79348	8.8395	11.2809	9.61776
RAB27B	50.6176	54.5888	31.3127	73.9988	73.3913	84.23	92.6513	100.474	97.3531	104.924	73.6625	88.6353	53.8595
PSMA4	65.3607	67.09	45.9905	193.285	154.277	127.602	147.523	174.81	134.409	80.9565	85.4485	110.391	123.588
LSG1	25.0631	27.5027	11.7422	35.5194	28.943	21.3718	26.686	24.2192	35.5932	30.3587	37.5679	47.5407	47.6079
PARP3	12.7773	8.33416	8.80668	6.80789	7.7526	12.5716	11.6939	11.0305	5.20083	7.98913	6.26132	6.4462	3.8471
TNC	3.44003	2.91696	10.7637	2.95995	6.97734	0.628582	1.19937	2.39794	4.71325	6.92391	7.36625	2.41733	1.92355
THAP3	10.3201	7.08404	7.82816	6.80789	7.23576	8.17157	5.39717	8.3928	3.7381	5.32609	10.6811	11.2809	7.69421
TDP1	4.4229	6.25062	4.8926	18.3517	28.4262	13.2002	16.1915	14.6274	7.96378	7.98913	12.1543	10.4751	10.0986
AIFM2	4.4229	4.58379	0.97852	16.5757	8.26944	8.17157	8.39559	5.99486	15.6025	12.25	11.0494	12.4895	10.5795
SPATA7	12.2858	12.918	9.7852	5.03192	6.20208	7.54299	4.79748	4.79588	3.08799	2.13043	5.893	4.83465	5.28977
MED17	13.7601	11.2511	4.8926	26.9356	25.3252	23.2575	23.0879	20.3825	27.3044	23.9674	18.4156	29.0079	14.9075
RETSAT	47.669	45.0045	35.2267	89.3906	94.8401	93.6588	94.1506	81.7698	108.405	93.2065	94.6564	126.104	67.3243
CAPG	5.8972	10.4177	4.8926	109.518	115.772	121.945	137.028	129.968	65.9856	72.9674	123.016	66.4765	119.741
AP2S1	51.1091	32.9199	40.1193	142.67	162.029	165.946	176.907	168.096	99.791	95.8695	197.416	101.931	220.247
ADAM28	7.86294	17.9184	23.4845	0.591991	1.2921	0	0	0.959177	9.26398	1.59783	0.368313	6.84909	16.3502
BARX2	82.5608	55.4222	68.4964	30.4875	63.8297	16.3431	32.383	32.1324	46.1574	47.9348	33.5165	33.0368	14.4266
DCUN1D1	17.2002	24.5858	20.5489	28.4156	22.9994	23.8861	22.4882	29.4947	34.7806	45.2717	26.8868	25.7848	21.1591
JADE2	13.7601	14.5848	21.5274	21.3117	16.5389	17.6003	16.7912	9.11218	9.26398	10.6522	9.94444	10.0722	15.8693
LCP2	4.91433	7.50075	0.97852	0	0	0	0	0.239794	0	0	0	0	0
TRIT1	14.743	11.6678	9.7852	11.2478	17.831	13.8288	14.3924	19.6631	17.3903	13.3152	13.6276	14.1011	8.1751
ADRB1	30.4689	17.9184	22.506	0.295995	0	0	0	0	7.80125	3.19565	0.736625	6.4462	6.73243
CUL7	3.44003	6.25062	2.93556	3.25595	5.94366	4.40008	5.69701	8.153	3.57557	7.45652	4.41975	4.02888	2.88533
NA,,12	124.333	108.344	133.079	192.989	205.702	183.546	216.486	242.672	278.245	261.511	196.679	255.028	280.839
PHKA2	7.3715	10.8344	8.80668	6.80789	10.0784	18.8575	11.394	10.3112	8.45135	4.79348	10.3128	6.84909	8.1751
CNTLN	15.2344	15.0015	15.6563	19.2397	20.6736	5.65724	9.29512	14.6274	5.36336	3.19565	1.84156	2.41733	4.32799
EPHA3	0	2.50025	0.97852	0	1.03368	0	0.599685	0.239794	0	0.532609	0	0	0
HSPA5	353.341	303.78	124.272	335.659	238.263	276.576	286.05	281.518	298.235	247.13	251.926	292.094	323.638
DSG2	115.978	134.18	100.788	152.734	123.525	120.059	126.234	179.126	181.217	168.304	170.897	184.523	253.909
GEMIN8	7.3715	9.16758	4.8926	6.80789	7.7526	11.9431	5.99685	10.7907	3.90062	5.32609	6.26132	6.84909	6.25154
OFD1	75.6808	78.3411	53.8186	35.5194	29.4599	42.115	45.5761	66.423	64.8479	64.4456	32.0432	73.7284	96.6585
GPM6B	26.5374	23.3357	10.7637	2.36796	2.06736	5.65724	2.99843	4.0765	4.55073	10.6522	8.8395	6.4462	1.92355
PREX2	1.4743	3.75037	5.87112	0	0	0	0	0	0	0	0	0.402888	0
WDR37	8.8458	9.16758	16.6348	12.7278	19.1231	15.7146	16.1915	15.107	18.6905	15.9783	21.7304	18.5328	24.0444
YTHDC2	22.1145	23.7524	28.3771	51.2072	42.1225	40.8579	49.1742	38.6069	39.8189	67.1087	41.9876	48.3465	32.7004
CTPS2	6.88007	11.2511	0.97852	7.39988	10.8536	8.80015	11.394	7.43362	7.80125	5.32609	12.5226	10.0722	4.80888
ATP6V1H	57.0063	60.8394	104.702	100.934	98.9749	104.345	105.545	96.6371	127.908	121.435	169.792	160.752	99.5438
POLR2B	59.4635	55.0055	79.2602	87.9106	87.346	70.4012	85.755	73.6168	86.6264	104.391	76.2407	89.441	58.1875
FAM214A	47.669	66.2566	61.6468	20.4237	27.3925	21.3718	26.0863	25.8978	61.9224	72.9674	36.0946	58.0158	72.1332
ARAP2	7.3715	12.918	11.7422	18.0557	25.842	16.9717	19.1899	32.3722	28.2795	52.7282	25.7819	37.0657	48.0888
TPR	120.401	185.018	136.993	192.101	201.826	192.346	172.409	205.024	175.528	178.956	86.9218	189.76	248.619
CP	4.91433	8.33416	7.82816	0	0	0	0	0	3.90062	0	3.31481	0	0.480888
KIAA0556	4.4229	5.0005	6.84964	7.10389	8.01102	9.42874	6.89638	11.5101	13.9772	9.05435	13.9959	12.8924	5.77066
DTNBP1	19.1659	13.3347	6.84964	10.0638	8.26944	14.4574	9.29512	8.87239	9.42651	11.7174	10.6811	11.6837	14.4266
XK	2.9486	2.08354	3.91408	1.47998	1.55052	0	1.49921	0.239794	4.06315	2.66304	5.893	3.62599	1.44266
C12orf4	4.91433	10.001	4.8926	16.8717	16.022	7.54299	11.9937	11.2703	11.7019	17.5761	9.20782	11.6837	14.4266
SCML1	7.3715	2.91696	2.93556	18.0557	16.7973	16.3431	17.6907	21.3417	9.26398	14.3804	5.52469	6.04331	4.80888
WWC3	36.3661	37.9204	45.9905	48.5432	37.4709	41.4864	39.5792	47.4793	47.1325	34.6196	47.144	44.3176	54.8212
ARHGAP6	0.491433	2.91696	7.82816	0.295995	1.03368	0	0.599685	0.239794	0.81263	1.59783	0	0	0.961776
MAP4	38.3318	50.4217	38.1623	112.182	106.469	130.745	126.534	142.438	113.443	94.8043	101.654	118.852	141.862
GOPC	26.5374	39.1706	35.2267	58.0151	45.2235	42.115	46.1757	54.6731	53.146	46.8696	65.5597	46.3321	53.8595
USP28	13.2687	15.0015	18.5919	25.1596	31.2688	32.0577	23.3877	31.1732	8.45135	14.913	11.786	13.2953	12.5031
HDAC9	9.82867	21.2521	24.463	13.9118	4.39314	1.25716	3.59811	7.19383	20.6408	12.25	22.8354	22.1588	17.7929
TSPAN17	7.3715	1.66683	6.84964	16.5757	15.5052	7.54299	16.7912	19.9029	23.2412	20.7717	22.8354	17.7271	29.8151
NOP16	6.38864	5.0005	2.93556	104.782	69.2566	75.4299	81.2573	59.469	44.0446	39.413	57.4568	41.9003	36.0666
CC2D2A	6.38864	7.50075	5.87112	12.4318	9.56154	15.086	9.29512	15.107	4.22568	2.13043	4.41975	4.83465	2.88533
RRM2B	8.8458	20.002	13.6993	40.2554	58.1445	25.7719	38.6797	26.6172	42.2568	34.6196	39.0411	47.1378	45.6844
ZNF800	27.0288	36.6703	22.506	22.4956	23.5162	29.5434	28.1852	31.8926	31.53	39.9456	27.2551	31.4252	51.9359
TNFRSF17	20.6402	37.9204	13.6993	0	0	0	0	0	0	0	0	0	0
SNX29	9.33724	12.5012	6.84964	7.39988	5.68524	4.40008	4.79748	10.5509	8.61388	7.98913	6.99794	3.2231	5.77066
LMO3	8.35437	6.25062	13.6993	0	0	0	0.299843	0	0.162526	0	0	0	0
MRPS10	67.3264	47.5047	31.3127	170.493	117.581	135.774	167.312	151.55	124.82	122.5	109.757	129.327	142.343
RSF1	122.367	160.433	99.8091	94.4225	95.8738	76.0585	88.7534	108.627	117.669	83.6195	73.2942	100.722	123.107
VPS13D	40.2975	57.5057	45.9905	25.4556	26.1004	17.6003	24.8869	28.0559	46.1574	33.5543	34.2531	45.5263	37.0284
CELF2	22.1145	73.3406	60.6683	81.3987	61.504	71.6584	69.5635	50.8364	50.5456	64.4456	64.4547	72.9227	48.5697
FAM120A	315.5	323.365	262.243	590.215	558.962	522.352	566.403	543.374	366.334	376.554	334.06	386.369	256.313
R3HDM1	20.6402	19.1686	12.7208	52.9832	48.583	47.7723	46.4756	48.6782	28.9296	25.5652	19.5206	19.3386	26.9297
COL9A2	4.91433	4.58379	7.82816	0	0.25842	0	0.599685	0	1.62526	0.532609	1.84156	0.402888	2.88533
KITLG	12.7773	23.3357	19.5704	39.9594	54.5266	30.8005	32.6828	27.8161	23.2412	28.7609	29.465	30.2166	12.984
ERCC8	5.40577	3.75037	3.91408	4.14393	2.84262	4.40008	2.69858	4.79588	3.41305	1.06522	2.9465	2.01444	3.8471
H6PD	93.3724	123.346	93.938	8.28787	19.3815	14.4574	5.69701	12.4693	17.0652	17.5761	21.3621	11.6837	16.3502
VAMP3	46.6862	35.8369	42.0764	85.5427	89.9302	89.2587	95.9496	111.744	94.5901	118.772	127.436	98.3046	115.894
PER3	57.4977	64.1731	36.2053	2.07197	3.8763	3.14291	4.49764	5.27547	7.4762	12.25	7.36625	7.25198	14.4266
EPN3	14.743	9.16758	6.84964	24.8636	26.6173	25.1433	17.091	20.3825	39.9814	45.2717	46.4074	39.0801	40.8755
LTBP1	33.9089	35.8369	36.2053	54.1671	41.864	182.289	65.3657	59.9486	32.5052	61.25	63.3498	62.0447	34.6239
RCN1	35.3832	39.1706	26.4201	18.0557	9.81996	9.42874	14.3924	15.8264	22.4286	13.8478	16.9424	11.2809	12.5031
ELN	9.82867	12.918	31.3127	0	1.2921	0	0	0.239794	0.162526	0	0	0	0
RFC2	2.9486	0.833416	1.95704	12.4318	12.921	8.80015	7.19622	4.3163	4.3882	1.06522	3.68313	2.82021	0
ARID1B	143.007	179.184	146.778	68.3749	75.7171	66.6297	65.0658	79.3719	91.5021	74.5652	76.2407	84.6064	84.6363
CLPTM1L	226.551	124.596	118.401	89.0946	75.4586	67.8869	75.2605	73.8566	83.3758	77.2282	93.9197	101.125	61.5537
NEDD4L	67.8178	75.0075	149.714	28.7115	21.4489	18.8575	28.7849	24.6988	58.1843	41.5435	65.1913	90.2468	65.8817
PPP1R3F	0.491433	0.833416	0	0.887986	0.77526	1.88575	0.899528	0.719383	1.95031	1.06522	1.47325	1.61155	0.480888
HEXB	162.664	111.678	136.993	76.3668	88.8965	91.1445	70.1632	64.5046	90.0394	52.1956	68.1378	72.5198	29.8151
PTCD2	3.44003	5.0005	2.93556	8.87986	6.4605	8.80015	6.89638	7.19383	4.22568	9.58695	4.05144	5.64043	5.28977
NEXMIF	6.88007	3.33366	7.82816	0	0	0	0	0.239794	0	0	0	0.805775	0.480888
JKAMP	35.3832	32.5032	37.1838	39.9594	33.3362	37.7149	28.7849	33.5712	38.0311	41.5435	41.251	28.605	9.61776
DKK3	12.2858	15.8349	11.7422	20.7197	18.0894	18.2289	15.8917	20.1427	19.6656	14.913	21.3621	12.8924	9.61776
ARHGEF5	15.2344	12.0845	11.7422	17.4637	18.3478	23.2575	22.788	17.2652	21.2909	28.7609	25.7819	25.3819	37.0284
NFE2L3	4.91433	9.58429	0.97852	10.3598	6.4605	1.25716	4.79748	7.67342	10.5642	10.1196	1.47325	6.04331	8.65599
MCUR1	48.1605	27.5027	22.506	42.3273	41.0888	40.8579	50.0737	37.1681	40.1439	40.4782	44.9341	43.5119	36.5475
LIMA1	185.762	155.432	166.348	376.506	270.824	377.149	370.905	403.334	314.325	312.641	297.228	358.973	283.724
LETMD1	17.6916	22.0855	23.4845	9.47185	11.6289	13.8288	9.59496	14.8672	11.2143	4.79348	9.57613	6.4462	11.0604
SLC4A8	0.982867	1.66683	2.93556	0.591991	0	0	0	0.719383	1.30021	0.532609	0.736625	1.61155	1.44266
PTGER3	16.7087	18.7519	27.3986	0	0	0	0	0	0	0	0	0	0
MAPK9	30.4689	23.7524	35.2267	19.8317	20.932	13.8288	26.0863	16.306	19.3406	18.6413	20.9938	15.7126	16.3502
BCAR1	6.38864	10.8344	6.84964	20.4237	16.7973	16.3431	19.7896	23.4998	17.0652	12.7826	27.6235	14.9068	10.0986
FAM160A2	7.3715	7.08404	10.7637	5.91991	4.13472	5.02866	8.09575	5.03568	7.63872	9.05435	9.57613	2.41733	2.88533
HERPUD1	243.26	280.445	258.329	32.8555	23.7746	33.9435	30.8838	43.163	47.7827	49.5326	67.0329	46.3321	25.4871
HOMER3	10.3201	6.66733	12.7208	45.5833	30.4936	37.7149	50.3735	42.2038	37.2185	26.0978	47.5123	29.0079	50.9741
RAD51	0	0.833416	0	12.7278	17.3141	3.77149	8.69543	2.87753	1.62526	3.19565	0	1.20866	1.44266
POLQ	0	0	0	6.5119	8.26944	2.51433	3.89795	2.87753	2.11284	0.532609	0.736625	1.20866	0.480888
PIK3CB	20.1488	22.9189	24.463	16.5757	17.5726	13.8288	21.5887	19.6631	15.9276	12.25	11.0494	12.0866	12.984
CYBA	3.93147	5.41721	4.8926	0.887986	1.2921	2.51433	0.599685	1.91835	5.52588	3.72826	5.893	2.41733	7.21332
THOC3	4.4229	0.416708	0.97852	19.2397	26.8757	19.4861	17.091	11.0305	9.58904	14.3804	20.6255	3.62599	0
HEBP2	171.51	155.015	139.928	234.132	197.174	259.605	254.566	293.029	279.87	276.956	258.187	271.949	452.516
MPHOSPH9	6.38864	12.0845	9.7852	14.7998	20.1568	14.4574	9.8948	11.0305	5.03831	5.85869	7.73457	4.83465	5.77066
PLEKHA5	61.4292	86.2586	79.2602	89.9826	81.9191	101.83	105.545	105.749	94.4276	134.217	63.7181	118.046	131.763
PRSS8	98.7781	75.8409	89.0454	21.6077	28.6846	33.9435	35.0816	36.4487	44.2071	36.75	74.3992	49.5552	76.9421
SIKE1	15.2344	20.8354	14.6778	31.3755	29.2015	28.9148	28.485	29.4947	27.4669	31.4239	25.0453	33.0368	20.1973
RRP12	3.44003	1.25012	1.95704	6.5119	4.13472	6.28582	11.394	3.59691	7.80125	5.85869	6.99794	7.25198	21.1591
FNIP2	76.1722	76.2576	71.432	18.0557	18.3478	22.0004	19.4898	13.4285	22.5911	17.0435	28.3601	28.2021	14.4266
MSMO1	40.2975	21.6688	21.5274	360.818	350.417	381.55	459.958	506.685	576.317	508.109	541.051	349.304	343.835
TTC17	74.6979	85.0085	69.475	37.5914	34.3699	25.7719	42.8775	41.0048	44.3696	40.4782	55.9835	42.3032	47.127
FOXN3	106.641	113.761	117.422	24.5676	42.1225	28.9148	35.6813	36.9283	28.117	33.5543	39.7778	24.1733	27.4106
AKR7A2	29.486	17.9184	14.6778	36.7034	44.7067	37.7149	27.2857	44.8415	27.6294	22.3696	40.1461	30.2166	30.2959
MRTO4	12.2858	16.2516	16.6348	89.3906	60.4703	50.9152	53.6718	50.117	36.0808	41.5435	27.2551	31.8281	32.7004
NA,,13	2.45717	2.08354	1.95704	4.14393	27.6509	13.2002	5.69701	8.63259	2.43789	2.66304	0.368313	6.84909	8.1751
USE1	9.82867	14.1681	4.8926	5.91991	3.61788	6.91441	8.39559	5.03568	4.22568	5.85869	6.99794	3.2231	1.44266
MCF2L2	0	1.25012	0.97852	0	0.51684	0	0	0.959177	1.13768	1.59783	1.10494	0.805775	0.480888
LAMA3	8.8458	13.7514	15.6563	98.5664	77.526	152.746	124.135	146.514	80.7754	55.9239	58.1934	65.6707	73.5759
AP5M1	28.9946	27.086	25.4415	26.0476	21.7073	21.3718	23.0879	22.7805	23.0787	26.0978	25.7819	31.0223	31.2577
NA,,14	16.7087	17.5017	10.7637	23.0876	16.5389	11.3145	18.5902	15.3468	16.7402	21.3043	11.4177	17.7271	22.1209
KCNQ1	45.2119	32.5032	70.4535	0.295995	1.2921	0	0	0.479588	7.15114	1.59783	0.368313	11.2809	12.0222
TRAPPC3	28.5031	22.0855	25.4415	40.8474	34.3699	21.3718	39.2794	30.6937	42.5818	32.4891	49.3539	42.7061	42.3181
THRAP3	139.567	142.931	93.938	187.069	180.377	202.404	161.615	178.407	178.291	165.109	137.012	170.824	238.52
PHPT1	49.6348	48.3381	18.5919	49.4312	56.8524	46.5151	50.6734	48.4384	32.0176	27.163	34.9897	24.1733	28.3724
ENTPD2	4.4229	0.416708	0	7.39988	7.7526	17.6003	17.091	12.9489	3.7381	4.79348	5.15638	6.04331	0.961776
LY75	14.2516	13.3347	17.6134	0.887986	1.80894	0.628582	4.1978	1.19897	8.93893	10.1196	10.6811	19.3386	16.8311
ARID4B	156.767	190.436	149.714	79.3268	85.2786	90.5159	81.2573	96.6371	135.709	85.2174	58.1934	107.974	140.419
OPN3	4.91433	8.33416	16.6348	49.4312	72.0992	81.0871	79.7581	78.6525	27.9545	37.8152	51.1955	39.0801	20.6782
SDCCAG8	58.4806	56.6723	35.2267	39.9594	36.9541	33.3149	37.1805	54.1935	33.1553	23.9674	29.0967	35.0512	48.5697
HHAT	8.8458	9.58429	4.8926	3.84794	6.4605	0.628582	4.49764	4.55609	6.82609	4.26087	5.893	4.43176	5.28977
KIF1B	39.3147	62.0895	50.8831	53.8712	49.3582	51.5438	58.4693	61.6271	81.4255	72.9674	64.4547	83.3977	94.2541
FOXC1	888.512	712.571	536.229	110.406	121.716	70.4012	85.755	89.4432	273.856	274.826	268.868	323.116	323.638
TBC1D22A	19.6573	27.5027	22.506	18.0557	23.5162	25.1433	24.8869	30.4539	22.5911	28.7609	23.9403	33.4397	56.7448
SYNE2	57.9892	118.762	103.723	44.6953	60.4703	53.4295	45.2762	60.1884	92.8024	92.6739	49.7222	94.6786	116.856
PLEKHH1	16.7087	32.0865	34.2482	2.07197	3.10104	1.88575	2.0989	2.63774	4.87578	3.19565	3.31481	4.43176	4.32799
ATP9A	80.1037	68.7568	58.7112	19.2397	21.9657	28.2862	18.8901	22.3009	47.9452	44.2065	41.9876	49.1523	51.455
FAM168A	14.743	11.2511	17.6134	7.69588	12.4042	11.3145	6.29669	13.1887	5.85094	12.7826	8.10288	9.26641	6.25154
RELT	0	2.08354	0	3.55194	3.35946	5.65724	4.1978	2.87753	0.487578	1.06522	2.9465	1.20866	0.480888
GALC	12.7773	18.3352	8.80668	5.91991	7.23576	6.91441	8.09575	7.19383	7.4762	11.7174	8.10288	14.9068	8.65599
NOP58	77.1551	83.7583	67.5179	182.925	134.637	117.545	130.731	100.474	129.696	79.8913	82.8704	96.2901	91.8496
SZRD1	38.8232	19.1686	14.6778	55.3511	47.5493	21.3718	41.978	41.4844	43.0694	41.5435	53.037	39.8859	57.2257
KCNH2	4.4229	4.58379	0.97852	0.591991	0.51684	0	0	0	0.325052	0	0	0.805775	2.40444
CUL1	25.5545	37.9204	30.3341	42.9193	41.6056	39.6007	45.2762	43.6425	39.9814	39.413	37.1996	40.2888	49.5315
FAM114A2	32.926	34.1701	39.1408	26.3436	30.4936	23.8861	28.7849	29.7345	24.8665	31.4239	22.4671	29.0079	23.5635
CYFIP2	3.93147	10.001	8.80668	3.55194	4.65156	1.25716	1.19937	1.19897	3.7381	3.19565	4.05144	3.62599	4.32799
TAB2	107.133	97.9264	103.723	43.8073	63.5713	37.7149	57.8696	61.1475	60.9473	85.75	67.7695	67.6851	53.8595
GINM1	76.1722	62.0895	53.8186	35.5194	41.0888	49.0294	35.9811	43.6425	57.3717	44.7391	57.0885	59.6274	69.7288
EIF2AK2	58.972	81.2581	56.7542	76.9588	60.4703	57.8296	53.6718	60.9077	62.5725	69.2391	50.8272	59.6274	64.9199
USP36	17.6916	15.4182	14.6778	18.9437	9.81996	13.2002	16.1915	22.0611	16.0901	10.6522	26.5185	29.4108	42.3181
KMT2C	84.5266	165.016	124.272	41.7353	50.3919	48.4008	57.8696	64.5046	111.33	74.0326	76.609	95.8872	95.2158
MCOLN3	4.4229	12.918	3.91408	0.591991	0	0	0.299843	1.43877	0.162526	0	0	2.41733	0.480888
PUM2	55.0406	62.5062	58.7112	39.0714	52.2008	54.0581	47.3751	43.4028	49.0829	62.3152	46.7757	47.5407	33.6622
MRPL43	73.715	55.0055	57.7327	65.415	62.5376	50.2866	62.3672	60.6679	47.6201	26.6304	47.5123	55.5985	52.4168
HPF1	20.6402	24.1691	24.463	40.8474	37.7293	32.6863	23.6876	32.612	10.7267	20.2391	10.6811	15.7126	12.984
ZFR	167.579	171.684	106.659	143.854	95.0986	100.573	104.945	115.821	125.145	105.456	96.8662	144.234	198.126
ZNF280C	0.982867	1.66683	7.82816	3.25595	4.90998	3.14291	2.39874	5.27547	2.43789	3.72826	0.368313	2.41733	1.44266
TRAF1	0.491433	2.08354	1.95704	2.07197	1.2921	1.88575	1.79906	2.15815	1.30021	2.66304	2.20988	0.402888	2.88533
RC3H2	24.5717	32.9199	26.4201	53.5752	43.673	56.5724	56.3704	50.3568	64.8479	35.6848	47.5123	70.1024	76.9421
IL17RB	2.45717	2.08354	3.91408	0	0.51684	1.25716	0.899528	0.479588	0.325052	1.59783	0.736625	0.805775	0
TRAF3IP2	23.5888	17.5017	16.6348	28.7115	42.3809	36.4578	34.182	47.7191	34.1305	32.4891	22.4671	28.2021	21.64
GYG2	2.45717	2.50025	2.93556	0.295995	0	0	0	0	1.13768	0	0.368313	0.805775	0.480888
DCBLD2	33.9089	42.0875	64.5823	341.579	169.265	328.749	311.237	224.208	365.033	249.793	406.986	351.318	272.664
SERPINB3	0.491433	0	0	268.764	792.833	177.26	359.211	706.913	781.913	1523.26	169.424	365.016	284.686
SOAT1	138.093	52.5052	90.0239	21.9037	14.4715	13.8288	15.8917	8.63259	19.5031	12.7826	20.9938	18.5328	19.2355
PKP2	60.9378	104.177	98.8306	79.3268	74.425	69.7726	87.2542	83.928	70.6988	72.4348	46.0391	52.3754	35.5857
GDI2	89.4409	102.093	67.5179	157.766	146.266	152.117	146.623	152.03	122.382	116.109	109.021	125.298	102.91
PRDM1	7.86294	53.3386	22.506	43.2153	44.4482	55.3153	51.5729	77.6933	36.0808	43.6739	26.5185	20.1444	47.6079
ATG5	21.6231	22.9189	17.6134	39.0714	25.842	43.3722	34.182	24.6988	24.2164	23.9674	30.2016	24.5761	23.5635
TMCC3	12.2858	11.2511	12.7208	36.7034	21.9657	28.2862	30.2841	29.0151	47.6201	25.5652	47.5123	42.3032	57.7066
PITHD1	28.9946	19.1686	25.4415	34.9274	27.3925	25.7719	24.5871	23.9794	27.1418	26.6304	24.677	20.1444	21.64
MTA3	22.1145	17.9184	43.0549	26.3436	47.2909	40.2293	41.0784	40.5252	26.3292	51.1304	46.4074	45.5263	18.2737
USP13	24.0802	35.4202	23.4845	13.9118	11.6289	9.42874	9.59496	12.4693	6.98862	4.79348	7.36625	3.2231	4.32799
ATP11B	31.9432	45.8379	37.1838	50.3192	70.5487	52.8009	82.1569	107.188	81.263	131.022	58.1934	67.2822	52.4168
LAMC2	3.93147	2.91696	0.97852	253.076	117.064	353.263	264.161	297.585	204.133	192.804	185.261	176.465	207.744
CDK14	16.7087	29.5863	18.5919	6.2159	5.1684	5.65724	7.49606	3.83671	6.17599	12.25	2.20988	16.9213	11.0604
SEC61A1	132.687	90.009	101.766	73.1108	68.7397	59.0867	56.0706	61.1475	78.8251	63.3804	83.2387	78.5631	128.878
PPP1R12A	126.298	142.514	91.9809	159.541	151.951	149.603	155.918	160.662	157.65	157.12	104.969	175.256	208.225
CAMK2B	0	0	0	8.87986	12.921	6.91441	16.1915	11.0305	0.81263	2.66304	1.47325	1.20866	0.480888
CROCC	2.45717	4.16708	3.91408	12.4318	21.4489	11.3145	7.49606	10.3112	5.20083	5.32609	4.05144	4.02888	0.961776
POLR3E	11.7944	10.001	15.6563	14.7998	12.4042	8.17157	19.1899	13.6683	12.5145	8.52174	12.5226	11.6837	11.0604
ATP2B4	15.7259	29.5863	21.5274	184.997	185.804	307.377	265.061	300.942	186.905	226.359	163.531	215.142	161.098
ZC3H11A	49.6348	75.0075	62.6253	53.5752	60.9871	71.6584	56.6702	72.8974	66.7982	80.9565	56.7202	64.462	75.4994
RIOK2	15.7259	14.1681	15.6563	13.0238	18.0894	13.2002	12.5934	14.3877	14.4648	15.9783	15.4691	15.7126	8.65599
YIPF1	36.8575	20.002	30.3341	9.47185	10.3368	8.17157	12.8932	12.4693	21.941	17.0435	22.8354	21.353	19.2355
NDC1	7.3715	9.58429	12.7208	61.567	65.1218	39.6007	41.0784	38.8467	24.704	19.1739	26.8868	22.5617	13.9458
FLYWCH1	2.9486	3.75037	11.7422	7.69588	8.78628	12.5716	6.89638	7.43362	6.33851	11.1848	20.9938	7.25198	8.65599
UNKL	10.8115	15.4182	8.80668	3.25595	4.39314	3.14291	4.49764	3.11732	8.61388	5.32609	6.26132	6.4462	3.8471
TBXAS1	1.96573	7.08404	0.97852	2.95995	3.35946	5.65724	3.29827	3.11732	0.975156	1.59783	2.57819	1.20866	1.92355
PARP12	6.38864	4.16708	4.8926	2.95995	2.32578	1.25716	2.39874	3.11732	6.82609	3.19565	4.05144	2.82021	5.77066
ALDH18A1	107.624	87.092	77.3031	30.1915	30.752	16.3431	16.7912	30.4539	25.3541	20.7717	20.6255	12.0866	7.21332
TARBP1	11.303	16.6683	11.7422	9.47185	11.3705	8.80015	11.9937	15.5866	13.6522	12.7826	10.6811	11.6837	11.0604
GATB	2.9486	3.75037	2.93556	7.69588	8.01102	6.28582	7.79591	9.35197	6.66357	5.32609	5.15638	10.878	8.1751
MXD1	7.3715	7.91745	9.7852	29.0075	28.4262	14.4574	32.383	44.8415	80.7754	150.728	43.4609	44.7205	62.9963
CDK17	6.88007	14.5848	16.6348	17.7597	25.842	17.6003	17.091	21.8213	16.7402	22.3696	16.9424	10.0722	12.0222
NA,,15	52.5834	51.2551	33.2697	26.0476	23.2578	27.029	20.989	20.6223	20.6408	23.9674	12.8909	33.8426	28.3724
SLC2A3	14.743	9.58429	5.87112	0.887986	4.13472	2.51433	0.899528	3.11732	0.325052	0	0	0	0
CTDP1	12.2858	4.58379	9.7852	13.0238	11.6289	8.17157	12.5934	9.59177	15.2774	13.3152	22.8354	15.3097	13.9458
YBX3	218.688	246.691	241.695	446.953	425.618	403.55	410.784	499.731	279.382	387.739	272.183	318.684	311.615
STYK1	2.45717	0.833416	2.93556	1.77597	2.06736	0.628582	3.59811	2.87753	6.82609	7.98913	4.41975	5.64043	11.0604
WNK1	55.532	80.4247	68.4964	110.406	154.535	120.059	132.53	198.07	156.838	182.152	119.702	181.702	221.209
CCAR1	139.567	142.514	126.229	218.149	208.287	148.974	165.213	178.407	211.121	170.435	155.796	218.365	240.925
OGFR	17.2002	11.6678	11.7422	13.3198	14.7299	15.7146	12.8932	9.59177	9.91409	16.5109	15.1008	10.4751	18.2737
NA,,16	3.44003	1.66683	2.93556	62.159	62.5376	36.4578	66.2652	64.7444	56.3965	61.25	45.6708	34.2454	43.2799
PIGV	13.7601	17.5017	20.5489	18.9437	21.1904	19.4861	14.0926	13.1887	13.4897	13.3152	22.8354	11.6837	13.9458
PTPRU	9.33724	10.8344	21.5274	23.0876	19.1231	15.086	19.4898	15.5866	30.0673	17.5761	38.3045	37.0657	84.1554
SNRNP40	7.3715	2.50025	6.84964	12.7278	11.8873	5.02866	8.99528	5.03568	4.3882	2.66304	4.05144	6.84909	2.40444
COL11A1	2.9486	3.75037	4.8926	0	0.25842	0	0	0.239794	0	0	0	0	0
QSER1	99.761	112.094	92.9594	81.1027	73.3913	50.2866	53.6718	55.1527	48.7578	50.0652	30.57	46.735	60.111
MPC1	132.196	89.1755	115.465	55.3511	40.5719	52.1723	61.7676	46.5201	85.4887	59.6522	109.021	85.8151	116.856
ACAA1	47.1776	30.8364	29.3556	36.7034	21.9657	30.172	44.3767	41.964	71.5114	58.0543	59.2983	56.0014	67.3243
BCAT1	7.86294	20.8354	7.82816	44.3993	26.3588	38.3435	33.8822	58.0302	176.666	186.413	51.9321	126.104	98.5821
HDAC7	43.7376	47.088	43.0549	78.4388	58.4029	88.0015	68.6639	60.6679	52.1709	53.7935	60.035	74.1313	92.3305
LZTS1	0	0.416708	0.97852	4.73593	8.52786	0	4.79748	2.63774	0.487578	2.66304	1.10494	0.402888	0
SPAG4	5.40577	2.50025	3.91408	0.591991	0.77526	0	0.599685	0.959177	0.162526	0	0	0	0
NCKAP1	87.4752	97.5097	84.1528	158.949	138.255	177.26	173.009	181.284	171.79	189.076	181.946	143.025	84.6363
MRPS35	65.3607	69.1735	40.1193	103.894	68.4813	70.4012	74.3609	74.8158	86.4638	47.9348	71.821	84.6064	93.2923
GUCY1B3	3.44003	7.08404	8.80668	3.25595	1.2921	6.28582	15.292	15.3468	21.4534	20.2391	26.1502	25.7848	20.6782
SFSWAP	35.8746	49.1716	35.2267	63.935	57.8861	66.0012	53.0721	59.469	51.6833	54.8587	41.6193	51.5696	80.7892
TNK2	19.6573	11.2511	14.6778	18.6477	24.0331	18.2289	28.485	21.8213	16.9027	11.7174	13.2593	11.2809	15.3884
MON2	23.5888	24.5858	35.2267	13.3198	20.4152	17.6003	14.3924	14.6274	15.6025	12.7826	12.8909	16.9213	12.984
CDH3	16.2173	5.41721	7.82816	236.5	224.567	313.663	279.453	252.743	156.025	144.87	141.064	150.277	105.795
GPBP1	97.3038	118.345	98.8306	61.567	59.695	79.2014	53.9717	63.7853	55.0963	80.9565	35.7263	65.6707	85.5981
DGAT2	1.96573	1.66683	0	2.07197	1.55052	1.25716	4.79748	3.11732	9.75156	10.6522	8.8395	12.8924	7.69421
ZNF112	1.4743	5.83391	0.97852	2.66396	1.55052	2.51433	3.29827	1.43877	2.76294	2.13043	2.20988	2.41733	0
CS	62.4121	46.6713	74.3676	92.0546	89.9302	83.6015	98.948	93.0402	82.4007	68.7065	94.6564	69.2967	84.6363
LTK	3.44003	3.33366	0.97852	0	0	0	0.599685	0	1.46273	0	0.736625	0.805775	1.92355
MRPS24	0.491433	0	0	1.18398	0.77526	0	0.899528	0	0.650104	0	0	0.402888	0
ELMO2	11.7944	11.6678	8.80668	14.2078	10.0784	13.8288	7.19622	10.7907	19.6656	22.3696	14.7325	14.9068	20.6782
WAPL	46.6862	58.3391	28.3771	56.2391	60.4703	66.0012	53.6718	55.8721	64.0353	61.7826	46.7757	60.4331	62.5154
VMP1	59.4635	46.2546	48.926	83.7667	88.6381	70.4012	75.5603	98.5554	112.631	157.652	84.3436	72.5198	70.6905
APPBP2	42.7547	50.005	77.3031	43.5113	49.6166	38.9721	45.8759	45.0813	50.058	53.2609	50.8272	58.8216	51.9359
POLD1	0	1.25012	0.97852	4.14393	4.65156	1.88575	3.59811	1.67856	0.487578	0.532609	3.31481	0.402888	1.44266
EIF4B	175.442	189.185	127.208	114.846	123.783	123.831	106.744	126.851	53.7961	112.913	52.6687	71.714	62.5154
BICRA	5.8972	2.08354	5.87112	4.14393	2.32578	5.65724	3.29827	4.3163	4.3882	3.19565	2.57819	1.61155	0.480888
SPHK2	3.44003	2.50025	8.80668	4.14393	4.39314	6.28582	7.49606	9.35197	8.1263	4.79348	9.20782	11.6837	17.312
RPL18	1175.51	820.915	847.399	895.09	1092.6	839.786	983.783	975.003	509.682	499.587	495.012	403.29	401.542
CA11	13.7601	5.0005	11.7422	1.47998	1.03368	2.51433	2.0989	0.959177	1.62526	0.532609	1.10494	0.805775	3.8471
ISOC2	5.40577	5.0005	4.8926	7.39988	8.01102	6.28582	5.09732	4.3163	4.71325	1.59783	7.36625	6.04331	9.61776
U2AF2	44.229	35.0035	42.0764	180.557	176.759	149.603	147.223	145.555	93.94	86.8152	145.115	122.478	161.578
EPN1	27.0288	17.085	27.3986	33.4475	32.8193	41.4864	38.6797	51.316	33.9679	33.5543	47.144	24.979	38.471
MED29	34.4003	28.3362	41.0979	18.0557	19.3815	8.80015	15.8917	23.9794	21.2909	16.5109	21.7304	23.3675	27.8915
ZNF275	16.2173	17.085	11.7422	8.28787	4.13472	3.77149	6.89638	9.59177	3.90062	5.32609	6.26132	4.83465	6.25154
MTMR1	10.3201	14.1681	12.7208	29.8955	29.7183	14.4574	21.5887	19.9029	24.3789	21.8369	22.4671	18.1299	26.9297
GPC1	14.743	4.16708	8.80668	55.3511	63.3129	55.9438	57.8696	80.3311	45.3448	47.9348	74.0309	38.6772	75.0185
ADCK1	4.91433	2.50025	4.8926	1.77597	2.06736	0	1.49921	1.19897	3.08799	2.13043	1.84156	1.20866	2.40444
HAGH	27.5203	14.5848	28.3771	16.2797	15.7636	15.7146	18.5902	24.6988	31.3675	17.0435	32.7798	22.1588	29.3342
RNF4	9.33724	12.5012	7.82816	21.0157	18.3478	10.6859	15.8917	17.7448	17.7153	17.5761	11.0494	16.9213	18.7546
CASP8	21.1316	12.0845	16.6348	37.2954	41.0888	13.8288	27.2857	25.658	18.2029	22.3696	22.0988	10.878	6.25154
LIMCH1	307.146	309.197	308.234	0	0	0	0.299843	0	4.71325	1.59783	1.47325	1.61155	4.80888
INTS13	27.0288	17.5017	24.463	91.7586	99.7501	106.23	110.042	104.55	45.6698	39.413	31.6749	31.4252	36.0666
TM7SF3	45.7033	53.3386	40.1193	169.309	174.433	157.774	165.213	134.764	101.416	76.6956	106.074	110.794	40.3946
DLX3	0	0	0	0.591991	0.77526	0	1.79906	0.479588	0.81263	1.06522	2.9465	2.41733	1.44266
SPA17	3.93147	3.33366	0.97852	13.0238	10.0784	10.0573	12.2935	8.153	5.85094	5.85869	6.62963	7.25198	6.25154
WISP2	8.8458	7.50075	9.7852	0.591991	1.03368	0.628582	0.599685	0	0.162526	0.532609	0	0	0.480888
ST3GAL6	61.4292	60.4227	88.0668	1.77597	0.25842	0.628582	2.0989	2.39794	4.06315	2.13043	3.31481	4.83465	3.36622
ATP2C2	21.1316	7.50075	6.84964	3.25595	1.80894	0.628582	0.899528	4.55609	2.27536	7.98913	1.47325	1.61155	0
NGFR	11.303	6.25062	21.5274	20.4237	21.1904	13.2002	8.09575	19.9029	4.87578	12.25	2.57819	0.805775	0.961776
CDON	2.9486	0.833416	1.95704	0	1.03368	0.628582	1.49921	0.959177	0.975156	0.532609	0.368313	1.20866	0.480888
TAF2	26.046	29.5863	37.1838	56.2391	52.2008	64.744	52.4724	48.918	45.9949	57.5217	48.249	41.9003	63.4772
HIPK2	151.853	212.938	230.931	155.102	160.996	192.346	206.292	206.463	178.616	164.576	225.407	270.338	178.89
TNPO3	32.926	38.7539	25.4415	69.8549	63.0545	55.3153	67.1647	50.8364	56.7216	68.1739	64.0864	70.5053	82.7127
RFXANK	9.82867	6.25062	9.7852	8.58386	10.3368	8.80015	8.39559	9.83156	9.58904	3.19565	8.47119	6.4462	4.80888
TMEM161A	7.3715	5.0005	9.7852	14.7998	10.3368	10.0573	18.5902	9.59177	13.9772	7.45652	16.2058	12.8924	20.1973
LPAR2	5.8972	4.58379	4.8926	6.5119	4.65156	12.5716	8.99528	5.51527	13.1646	6.92391	13.2593	10.0722	7.21332
CTSA	24.0802	13.7514	20.5489	23.0876	14.9884	14.4574	17.6907	23.7396	43.882	22.9022	62.6132	45.1234	69.2479
SUGP2	18.6745	12.918	14.6778	20.4237	19.6399	32.0577	23.6876	31.8926	28.6046	35.6848	26.5185	31.0223	44.7226
SLC12A2	726.339	1033.44	589.069	79.9187	75.7171	56.5724	59.9685	83.2086	158.3	145.402	89.8683	132.953	171.677
SNX24	22.6059	11.6678	13.6993	21.3117	19.1231	16.3431	34.4819	24.459	30.8799	23.9674	33.1481	24.1733	22.6017
EYA2	31.4517	25.0025	26.4201	18.6477	28.1678	6.28582	20.0894	20.8621	32.6677	29.8261	15.1008	34.6483	42.799
CNN2	50.1262	36.2536	46.969	151.846	161.771	159.031	158.617	140.28	146.924	157.652	172.37	132.147	221.209
ABCA7	3.44003	2.08354	2.93556	2.95995	2.32578	3.14291	3.89795	2.87753	10.0766	4.79348	8.47119	11.2809	19.7164
DDX20	13.7601	12.918	13.6993	22.7916	20.6736	18.2289	18.8901	17.0254	19.1781	17.0435	19.5206	23.3675	20.1973
BTBD1	4.91433	8.33416	8.80668	17.1677	17.5726	18.2289	21.2888	11.9897	14.9524	13.3152	7.36625	11.6837	11.5413
FAR2	1.4743	1.66683	0.97852	0.887986	0.51684	0	5.09732	0	0.487578	0.532609	0	0.402888	0.480888
BCAS1	64.8692	39.5873	64.5823	2.66396	1.80894	0	0.899528	1.19897	83.3758	78.8261	93.5514	83.3977	138.015
CHI3L2	57.0063	107.094	64.5823	1.18398	1.80894	1.88575	1.79906	0.239794	0.650104	2.66304	2.57819	3.2231	1.44266
SBNO2	28.9946	16.2516	13.6993	28.7115	30.2351	44.0008	26.0863	29.4947	29.9048	36.75	43.8292	33.4397	43.2799
PMS1	21.6231	18.7519	10.7637	23.9756	18.0894	15.086	15.5918	13.1887	13.1646	12.7826	8.47119	11.6837	10.5795
HMG20B	33.4175	27.9194	21.5274	17.4637	31.0104	27.029	19.7896	15.5866	14.3023	16.5109	14.7325	16.9213	16.8311
CALCRL	3.93147	10.001	8.80668	0.887986	1.80894	0	1.19937	0.479588	4.71325	5.85869	1.10494	5.64043	7.21332
TAF11	26.5374	27.9194	33.2697	36.4074	33.3362	28.2862	30.5839	32.8518	35.9183	31.9565	38.3045	35.4541	38.9519
ANKS1A	13.2687	15.0015	20.5489	20.4237	19.8983	18.8575	21.2888	20.6223	32.1802	19.7065	25.4136	25.3819	37.9902
AP3D1	181.83	134.597	154.606	192.101	138.513	158.403	176.907	175.769	254.353	219.435	266.29	230.855	315.463
ZNF76	11.303	9.58429	17.6134	7.39988	8.26944	5.02866	5.99685	6.47444	5.68841	9.05435	15.4691	6.04331	12.984
SLC9A3R2	62.4121	26.6693	59.6897	4.43993	3.8763	3.14291	5.99685	3.59691	16.0901	6.3913	23.572	22.5617	31.7386
NTHL1	7.3715	5.83391	10.7637	7.39988	5.42682	6.91441	5.39717	6.23465	7.15114	2.66304	5.52469	6.4462	8.65599
UHRF1BP1	8.35437	12.0845	6.84964	3.25595	5.68524	1.88575	4.49764	4.3163	7.15114	7.45652	16.2058	8.86353	7.69421
NA,,17	58.972	57.5057	58.7112	204.237	204.152	204.289	194.298	215.335	196.006	220.5	238.667	221.588	164.945
IPO5	86.4923	73.7573	71.432	162.797	168.231	113.773	156.818	144.596	71.1864	77.7608	63.7181	90.2468	81.2701
OAT	205.419	155.849	186.897	120.174	111.637	73.5441	91.452	82.0096	102.391	83.6195	73.2942	46.3321	18.2737
WDR3	10.8115	18.7519	23.4845	52.3912	46.5156	54.6867	42.2778	45.5609	38.0311	25.5652	30.57	40.6916	35.1048
PKN2	45.7033	52.9219	45.0119	57.1271	52.2008	60.3439	61.1679	65.4638	86.4638	103.326	53.037	88.2324	100.986
WDR18	11.7944	5.0005	2.93556	43.8073	35.662	46.5151	26.0863	34.5304	14.3023	20.7717	27.6235	19.7415	15.3884
TRAM2	3.44003	4.16708	0.97852	7.39988	11.1121	6.91441	2.99843	5.75506	3.57557	3.72826	0.736625	4.02888	0.961776
NTN1	8.8458	8.33416	10.7637	0.295995	0	1.25716	0.299843	0.719383	5.03831	5.32609	1.84156	4.43176	7.21332
MCM10	0	0.833416	0	29.0075	20.932	8.80015	11.9937	7.43362	2.92547	3.72826	2.57819	3.62599	0.961776
DGKA	27.5203	27.5027	41.0979	102.118	96.1322	158.403	133.73	124.933	134.409	231.152	195.206	130.536	161.578
ERBB3	147.921	135.43	119.379	24.2716	29.7183	28.9148	37.7802	52.7547	79.6378	95.3369	55.2469	64.0591	61.5537
ROPN1	31.4517	18.7519	45.9905	0	0	1.25716	0	0.239794	1.30021	0	2.9465	2.41733	1.92355
ANKRD44	9.82867	20.8354	11.7422	1.18398	0.77526	1.25716	0.299843	0.479588	5.52588	2.66304	2.57819	2.82021	6.25154
KARS	116.47	94.176	108.616	189.437	177.018	172.232	199.395	151.07	119.132	108.652	125.226	104.751	77.9039
ADAT1	14.743	12.0845	4.8926	23.6796	12.921	16.3431	19.1899	19.6631	20.9659	17.0435	21.7304	28.605	18.7546
PDIA5	21.6231	22.9189	14.6778	23.0876	17.5726	27.6576	11.9937	19.4233	14.6273	11.7174	9.20782	6.04331	7.21332
TBC1D22B	18.183	10.001	20.5489	10.6558	5.1684	5.65724	2.99843	9.11218	11.0518	8.52174	12.5226	8.05775	13.4649
NDUFB4	237.362	166.267	182.005	183.517	241.881	188.575	205.392	194.713	141.235	144.87	181.946	147.457	176.005
SPEN	47.669	90.4257	57.7327	45.2873	47.5493	42.7436	44.6765	53.9537	78.8251	60.1848	46.0391	63.2534	94.2541
MYLK	243.751	246.274	89.0454	4.14393	6.4605	33.3149	14.6923	17.0254	8.61388	17.5761	40.8827	18.1299	7.69421
ZC3H15	156.767	146.265	89.0454	226.14	182.186	155.26	206.891	204.784	189.668	158.185	136.644	200.235	264.008
MAP2K4	13.7601	16.2516	7.82816	33.1515	35.1451	25.1433	33.8822	31.413	33.6429	41.0109	26.5185	26.9935	36.5475
TMEM206	0.491433	0.416708	0	2.36796	2.32578	1.25716	3.29827	3.11732	7.80125	4.26087	8.47119	6.04331	8.1751
SLK	151.362	150.848	104.702	318.787	273.925	335.663	409.285	413.405	540.562	644.456	323.379	509.653	850.691
CYB5R4	8.35437	12.918	8.80668	18.3517	21.4489	10.6859	14.3924	18.7039	15.1149	13.8478	15.1008	12.4895	17.312
COL17A1	20.1488	34.1701	25.4415	508.224	633.646	1052.25	689.038	890.596	217.785	307.848	229.827	275.575	376.535
GSTO2	8.8458	13.7514	15.6563	22.7916	22.4825	16.3431	26.0863	15.5866	9.10146	12.7826	9.57613	8.05775	8.1751
SEC61A2	0	0.833416	0	1.18398	1.03368	1.88575	1.49921	0.959177	2.43789	0.532609	2.57819	1.61155	1.44266
PRKCQ	0	2.50025	1.95704	2.07197	3.10104	2.51433	0.899528	2.39794	0.81263	1.06522	2.20988	0.805775	1.44266
TLE2	39.8061	36.6703	30.3341	0	1.80894	1.25716	1.19937	0.239794	5.52588	5.85869	7.36625	14.1011	11.0604
ASB1	4.91433	3.33366	2.93556	20.1277	14.2131	11.3145	16.4913	17.7448	11.3768	8.52174	6.62963	13.6982	9.13687
FAM107B	267.34	172.934	216.253	53.8712	55.3019	39.6007	42.5776	35.9691	77.5249	85.2174	53.037	88.6353	57.7066
ME1	2.45717	7.91745	3.91408	91.1666	90.1886	137.031	133.13	159.223	178.454	185.348	167.214	219.171	148.594
TBC1D1	19.6573	20.8354	24.463	15.6878	15.2468	15.7146	14.0926	12.4693	15.44	13.8478	15.8374	13.2953	11.0604
CDK13	14.743	24.5858	16.6348	18.3517	24.0331	10.0573	17.9906	18.2244	22.2661	23.9674	11.0494	13.6982	22.1209
MTHFD2	12.2858	27.086	37.1838	158.062	101.559	120.059	110.342	100.714	52.3334	74.0326	113.809	62.8505	29.3342
SLC9A7	42.2633	26.6693	30.3341	10.9518	20.6736	15.086	14.3924	20.3825	19.9907	14.3804	6.62963	17.7271	16.3502
FOXJ2	21.6231	27.9194	37.1838	23.6796	26.3588	20.7432	20.3893	22.0611	16.7402	25.5652	29.8333	34.2454	23.0826
YBX1	231.465	227.523	97.852	660.07	562.839	629.211	623.373	599.246	239.401	273.228	172.739	260.265	268.336
PDE4A	12.7773	9.58429	16.6348	0.295995	0.25842	0	0.299843	0	0.487578	1.06522	0.368313	2.41733	0
PPP2R5A	67.8178	73.3406	53.8186	74.2948	85.537	91.1445	83.6561	99.7544	63.7102	90.0108	53.4053	60.836	51.9359
ELAVL1	35.8746	31.2531	53.8186	93.8305	74.425	56.5724	62.6671	57.5506	47.6201	39.413	55.6152	41.4974	20.6782
DIP2B	14.2516	17.085	16.6348	28.1196	25.5836	21.3718	22.4882	35.01	39.6563	41.5435	27.2551	41.4974	45.2035
SMARCD1	13.2687	5.83391	17.6134	26.0476	20.6736	27.029	23.3877	26.6172	17.3903	14.913	14.3642	20.9502	21.1591
KDM4A	30.4689	31.2531	37.1838	33.1515	49.8751	42.115	35.9811	43.6425	55.5839	55.9239	50.4588	61.6418	67.8052
NFYC	18.183	20.4187	18.5919	17.1677	13.1794	11.9431	16.4913	17.2652	16.4151	19.1739	11.786	11.6837	7.69421
NGEF	0.491433	0.416708	2.93556	13.0238	13.9547	23.2575	13.4929	23.7396	4.06315	6.92391	2.20988	1.61155	3.36622
ASPM	0	1.25012	0.97852	118.102	175.467	102.459	68.9638	83.6882	20.3158	42.0761	6.62963	8.86353	9.13687
CD84	6.88007	17.9184	3.91408	0	0	0	0	0	0	0	0	0	0
ELOVL1	10.8115	6.25062	8.80668	28.7115	41.3472	35.2006	46.4756	53.2343	49.5704	40.4782	44.9341	47.5407	62.9963
SPI1	4.4229	2.50025	0.97852	0	0	0	0	0	0	0	0	0.402888	0
ZNRD1	15.2344	12.0845	7.82816	20.1277	22.2241	16.9717	22.4882	15.8264	14.1398	11.7174	13.2593	8.05775	4.32799
MPPED2	14.743	23.3357	34.2482	0	0	0	0	0	1.30021	0	0.736625	1.61155	0.480888
ZBTB11	26.046	43.7544	30.3341	38.7754	31.5272	20.7432	33.8822	35.9691	38.6812	44.7391	28.7284	52.3754	52.4168
ATXN3	23.0974	23.7524	23.4845	12.4318	21.7073	13.8288	19.4898	17.2652	18.3654	19.7065	21.3621	17.3242	23.5635
GOLGA5	25.5545	29.5863	37.1838	20.1277	18.3478	23.2575	21.2888	20.3825	26.0042	31.4239	22.0988	25.7848	32.7004
FGFR2	56.0234	49.1716	39.1408	6.2159	13.1794	6.28582	8.09575	11.0305	11.0518	11.7174	4.05144	8.86353	6.73243
LRRC40	8.8458	16.2516	17.6134	30.7835	32.0441	28.2862	30.2841	27.5763	17.5528	17.5761	15.4691	15.3097	17.7929
ISOC1	57.9892	41.2541	52.8401	38.7754	40.0551	25.1433	26.9858	28.0559	21.616	19.1739	19.8889	14.1011	6.73243
EML1	4.91433	2.91696	6.84964	0.591991	2.5842	0.628582	0.899528	0	2.11284	2.13043	4.05144	3.62599	2.40444
TRMT11	14.2516	11.6678	14.6778	17.4637	22.4825	16.3431	17.3909	20.8621	12.8396	17.0435	10.6811	9.26641	6.73243
THUMPD1	68.8007	61.6728	57.7327	56.2391	51.1672	55.3153	55.171	46.0405	54.6087	59.6522	49.3539	58.0158	57.7066
MSANTD3	7.3715	9.58429	13.6993	42.6233	31.5272	32.6863	32.6828	34.5304	16.0901	13.8478	20.6255	14.9068	14.4266
KIF26A	0	0.833416	0	0	0	0	0.899528	2.15815	0.81263	0.532609	1.47325	1.61155	1.44266
ATG2B	10.8115	12.5012	20.5489	9.47185	8.26944	10.0573	10.4945	10.0714	12.5145	13.3152	8.10288	8.86353	8.1751
ARFGEF1	57.9892	69.1735	75.3461	48.5432	60.4703	40.2293	67.1647	68.1016	100.116	64.9782	80.2922	103.945	153.403
ZFAT	6.88007	4.16708	2.93556	4.73593	5.94366	8.17157	6.89638	5.99486	6.82609	4.79348	4.78807	3.2231	10.0986
MTFR1	12.7773	12.5012	14.6778	29.0075	22.4825	22.0004	29.9843	23.4998	17.8779	18.6413	18.0473	15.3097	20.1973
FECH	15.2344	11.6678	3.91408	15.6878	17.3141	9.42874	19.1899	11.7499	19.0155	12.7826	14.3642	18.9357	10.5795
MYO9A	13.7601	27.5027	18.5919	23.3836	24.0331	40.2293	29.6844	41.964	36.8934	31.9565	29.8333	28.605	33.1813
DDX3Y	34.4003	0	31.3127	30.1915	48.8414	37.7149	0.299843	0	18.853	35.6848	26.1502	0	0
PFKP	17.2002	8.75087	7.82816	79.9187	99.7501	93.6588	95.0501	120.616	56.7216	44.7391	58.1934	41.9003	44.2417
IDI1	25.0631	24.5858	17.6134	114.254	87.6044	93.0302	127.433	121.336	168.865	145.935	144.379	101.125	52.8977
SP100	113.521	125.846	121.337	36.4074	37.7293	42.115	43.1773	46.2803	50.058	29.8261	21.7304	52.7783	64.9199
KLF6	137.11	144.598	50.8831	446.657	429.236	585.21	510.332	500.69	322.939	396.793	365.735	367.031	263.527
PLPP1	23.0974	27.5027	25.4415	13.3198	9.0447	18.2289	12.2935	16.0662	19.6656	13.3152	27.9918	36.6628	13.4649
NEO1	34.4003	38.3371	29.3556	10.3598	13.4378	18.8575	16.1915	15.107	17.0652	14.3804	15.4691	16.1155	13.4649
TRAM1	345.478	314.615	320.955	110.998	104.143	105.602	124.135	108.627	162.363	179.489	168.687	154.709	136.091
PHKA1	4.4229	7.50075	11.7422	12.1358	8.26944	14.4574	15.5918	11.9897	10.8892	9.58695	9.57613	10.0722	6.73243
TNFRSF1A	43.7376	45.8379	32.2912	68.0789	51.9424	65.3726	44.6765	62.3465	79.3127	57.5217	67.4012	50.7638	83.6745
CACNB1	0.491433	0	1.95704	1.18398	1.2921	1.25716	1.79906	2.39794	2.76294	4.79348	4.41975	2.82021	8.65599
EVI5	65.3607	100.01	59.6897	45.8793	35.662	47.7723	56.3704	62.3465	84.351	67.6413	51.5638	79.7717	83.1936
STOML1	6.88007	2.91696	3.91408	2.36796	2.84262	2.51433	2.99843	4.0765	5.03831	4.26087	10.3128	3.62599	7.69421
PKM	136.619	102.927	127.208	726.965	914.29	749.899	681.542	792.76	565.753	480.946	661.49	591.439	692.479
DHX29	74.6979	82.5082	81.2172	108.926	87.6044	72.287	112.441	111.744	121.244	113.446	107.547	142.219	194.279
DNTTIP2	52.092	56.6723	44.0334	89.9826	60.9871	73.5441	60.2683	70.9791	73.4618	80.9565	56.3518	105.959	127.435
METTL22	2.45717	2.91696	1.95704	5.32792	3.8763	6.91441	6.59654	8.63259	3.08799	3.19565	3.31481	5.64043	2.88533
TP53BP1	28.5031	37.087	22.506	26.3436	24.5499	25.7719	23.0879	29.7345	38.0311	29.2935	30.57	42.7061	44.2417
RRP15	25.5545	24.1691	23.4845	74.5908	52.2008	44.6294	56.3704	38.8467	40.3065	35.6848	33.8848	49.1523	35.1048
RHOA	250.14	178.351	254.415	377.098	352.743	418.007	367.007	404.293	318.551	300.924	481.385	299.748	113.49
DHX8	11.303	12.918	6.84964	13.0238	16.2805	10.0573	15.292	12.7091	23.0787	25.5652	19.1523	21.7559	37.9902
PRKCZ	8.8458	9.16758	4.8926	11.8398	14.2131	9.42874	18.5902	13.6683	13.0021	7.98913	18.0473	8.05775	18.2737
ZFY	6.38864	0	14.6778	4.73593	2.84262	3.77149	0	0	3.90062	7.45652	4.41975	0	0
IARS2	53.5663	53.7553	38.1623	100.638	97.4243	98.6874	116.339	91.6014	75.8997	95.3369	68.8745	66.8793	60.111
SYT1	1.96573	1.66683	1.95704	1.47998	0	0	1.49921	0.479588	3.90062	2.66304	6.26132	3.62599	7.21332
NA,,20	0.982867	3.33366	3.91408	1.47998	0.77526	5.65724	4.49764	3.59691	1.95031	1.06522	0	2.01444	0.961776
IDH3G	23.0974	11.2511	21.5274	21.3117	19.6399	17.6003	24.2872	22.0611	17.2278	11.7174	19.1523	18.9357	16.8311
ROGDI	21.1316	13.7514	10.7637	15.3918	10.8536	13.8288	12.5934	8.87239	22.1035	18.1087	16.5741	18.1299	30.7768
ROCK1	125.807	173.351	133.079	195.949	177.276	220.632	209.59	191.835	218.272	166.174	104.232	189.76	226.979
CBFB	24.5717	28.3362	29.3556	52.0952	52.4593	44.6294	47.0753	47.2395	40.794	42.6087	37.9362	41.4974	26.9297
PDK3	20.6402	5.0005	18.5919	3.84794	5.68524	3.14291	4.49764	5.51527	0.650104	1.06522	0.368313	2.01444	0.480888
HYAL2	12.7773	7.08404	5.87112	25.4556	25.0667	25.1433	16.4913	20.6223	29.4172	24.5	28.7284	30.6195	11.5413
HDAC4	1.96573	2.50025	1.95704	4.43993	2.84262	6.28582	2.99843	5.03568	4.87578	3.19565	6.62963	2.41733	2.40444
RASSF1	6.88007	6.66733	6.84964	5.91991	8.26944	10.6859	5.09732	5.51527	2.60042	3.72826	9.57613	4.43176	6.25154
FGFR3	0	0	3.91408	45.2873	56.3356	20.1146	45.8759	62.8261	24.8665	50.0652	15.4691	9.6693	12.0222
IFI35	6.38864	5.83391	2.93556	1.47998	1.03368	0	0.599685	1.43877	0.487578	0.532609	0	1.61155	2.40444
HEATR6	8.8458	17.085	8.80668	15.6878	20.932	13.2002	10.7943	12.7091	9.26398	20.7717	13.2593	8.46064	13.9458
COASY	35.8746	27.9194	25.4415	24.8636	19.3815	23.8861	17.3909	20.8621	22.4286	12.25	19.8889	17.3242	29.8151
PLEKHH3	4.4229	4.16708	6.84964	21.6077	28.6846	17.6003	21.8885	22.7805	18.2029	25.0326	15.8374	14.9068	12.0222
MEF2A	60.4463	70.007	45.9905	37.8874	47.2909	51.5438	43.4772	40.2854	34.618	55.3913	28.3601	42.7061	34.6239
OTUD5	16.7087	15.8349	11.7422	19.5357	17.5726	13.2002	18.8901	21.3417	20.4783	22.3696	24.3086	20.5473	26.9297
TFE3	31.4517	22.5022	40.1193	82.8787	71.5823	64.1154	83.3562	64.0251	52.0083	58.5869	73.6625	78.1602	70.2097
TBC1D25	4.91433	3.75037	1.95704	4.73593	8.26944	16.3431	6.59654	6.23465	7.4762	4.79348	8.10288	8.46064	6.73243
ACSL4	12.2858	12.918	12.7208	73.4068	68.7397	109.373	103.746	92.8004	35.1056	41.5435	24.3086	51.9725	31.7386
INPP5A	19.1659	13.7514	8.80668	13.0238	10.3368	11.9431	16.1915	18.4642	16.4151	15.9783	22.0988	13.6982	19.7164
GPKOW	7.86294	5.83391	7.82816	7.10389	8.01102	7.54299	4.79748	6.23465	5.03831	5.32609	5.893	6.84909	2.40444
GRIPAP1	15.2344	20.8354	14.6778	25.1596	22.9994	25.1433	17.6907	17.7448	24.704	26.0978	25.7819	22.5617	36.5475
FTSJ1	17.6916	7.08404	12.7208	37.5914	29.7183	26.4005	34.4819	35.7293	35.1056	28.7609	25.7819	20.5473	24.5253
PRR11	0.982867	2.08354	2.93556	150.958	174.175	135.145	96.5493	116.06	15.765	36.2174	13.2593	9.26641	16.3502
REEP1	1.96573	2.50025	2.93556	0.295995	0	0	0	0	0.81263	0	0.736625	1.61155	0
ATP11A	4.91433	13.7514	8.80668	9.76785	6.20208	4.40008	12.8932	12.2295	24.0539	19.7065	15.8374	29.0079	23.0826
POLR1A	3.44003	6.66733	11.7422	13.3198	14.2131	9.42874	15.8917	10.7907	21.616	10.1196	13.2593	18.1299	19.2355
LAPTM4A	735.676	565.056	636.038	305.763	338.272	344.463	305.24	330.916	418.342	521.424	597.403	757.832	358.742
TTC7A	15.2344	17.5017	26.4201	14.2078	11.3705	8.80015	9.29512	10.7907	17.2278	17.5761	22.0988	20.5473	24.0444
IP6K2	30.9603	36.2536	42.0764	51.5032	79.8518	67.8869	62.9669	63.7853	56.7216	49.5326	48.9856	47.5407	87.0407
SRBD1	13.2687	17.5017	22.506	20.7197	21.4489	21.3718	16.4913	24.6988	16.0901	22.3696	13.2593	18.9357	14.9075
KIF2A	19.1659	23.7524	19.5704	52.3912	46.2572	48.4008	50.9732	50.8364	39.6563	39.413	28.7284	34.2454	42.799
RASGRP2	0	2.50025	1.95704	0	0	0	0	0	0	0	0.368313	0	0
PSME4	47.669	70.4237	82.1957	98.5664	66.6724	114.402	110.042	79.3719	113.931	90.0108	80.2922	103.139	101.467
IFT80	6.38864	4.16708	3.91408	9.76785	10.0784	5.02866	8.99528	7.67342	8.77641	10.6522	6.62963	6.84909	8.65599
SIRT2	21.1316	13.3347	20.5489	13.3198	15.2468	10.0573	17.6907	13.9081	14.6273	20.2391	13.9959	8.86353	7.21332
ERLEC1	149.396	159.183	98.8306	40.5514	34.1114	35.8292	34.182	43.6425	67.6108	55.3913	55.6152	75.34	76.4612
PPP2R5B	4.91433	0.833416	6.84964	3.84794	2.5842	3.77149	4.79748	4.3163	3.90062	3.72826	10.6811	14.504	16.3502
PITX1	151.362	134.18	165.37	498.752	616.849	451.322	441.068	520.593	631.901	986.391	1122.25	570.086	1256.56
MAST4	78.6294	82.9249	88.0668	130.534	161.771	203.661	236.276	247.468	271.744	322.761	268.5	224.408	176.967
ADGRF5	2.45717	1.66683	8.80668	0	0	0	0	0	0	0	0	0	0
SDK2	3.44003	1.66683	4.8926	2.95995	6.97734	13.2002	10.1946	11.0305	2.60042	5.32609	6.26132	7.25198	4.80888
NUP133	13.2687	24.5858	10.7637	33.1515	32.8193	27.029	24.2872	27.8161	21.4534	24.5	23.9403	24.5761	30.2959
NUCKS1	660.487	672.15	698.664	901.602	1118.44	820.3	714.825	806.668	379.173	476.152	365.366	459.695	483.773
VPS35	86.0009	97.093	70.4535	196.245	195.107	185.432	178.706	193.994	199.907	175.761	208.097	174.45	194.279
NA,,21	51.1091	49.5883	38.1623	65.415	57.3692	40.8579	54.8712	53.9537	63.8727	69.2391	44.9341	56.4043	59.1492
BCL3	67.3264	10.8344	28.3771	25.4556	27.1341	19.4861	23.9874	28.7753	43.0694	24.5	29.0967	23.3675	34.1431
NA,,22	3.93147	2.50025	3.91408	0	0	0	0	1.67856	0.325052	0.532609	0	0	0.480888
ABCC9	2.45717	3.75037	1.95704	0	0	0	0	0	0	0	0	0	0
GAL	0	1.66683	2.93556	5.91991	2.84262	1.88575	11.0942	4.0765	4.3882	2.13043	5.893	6.04331	0.961776
CLEC2D	7.3715	19.5853	7.82816	1.77597	2.5842	6.28582	2.99843	4.55609	6.66357	2.13043	2.57819	8.46064	8.1751
FUNDC1	105.658	50.005	68.4964	29.3035	37.4709	34.572	32.383	30.2141	28.4421	14.913	21.3621	29.0079	25.0062
MAOB	98.7781	115.845	88.0668	14.7998	31.2688	13.8288	17.091	21.5815	10.5642	15.9783	8.47119	12.4895	0.480888
RORA	10.8115	30.4197	26.4201	6.80789	16.7973	8.80015	10.7943	16.306	19.1781	29.8261	19.5206	24.1733	27.8915
TGFBR3	67.8178	93.7593	90.0239	3.84794	9.56154	5.02866	8.99528	8.3928	2.92547	2.66304	4.05144	2.41733	1.92355
KIAA1107	1.4743	7.08404	3.91408	1.47998	3.35946	2.51433	5.09732	2.63774	5.68841	3.72826	2.20988	2.82021	6.25154
PLA2G10	0.491433	0.416708	0	0.295995	0	0	0.599685	0	2.11284	1.06522	1.10494	1.61155	1.92355
HES2	0	0.416708	0	94.4225	81.1439	99.316	105.245	83.6882	98.6533	78.8261	104.969	110.794	76.9421
ATP1B3	64.3778	41.6708	75.3461	399.89	550.435	326.863	323.53	380.553	259.879	324.359	225.407	280.007	302.959
NEDD4	3.44003	2.91696	5.87112	24.5676	15.2468	9.42874	13.7928	20.3825	11.0518	19.7065	6.99794	14.1011	25.968
PIGB	13.2687	5.41721	3.91408	12.7278	10.3368	10.0573	9.8948	11.7499	14.9524	5.32609	7.73457	8.86353	2.88533
MAPK6	52.5834	30.8364	36.2053	188.253	160.22	154.631	172.11	189.198	80.938	93.2065	74.3992	80.9804	67.3243
GNB5	5.40577	8.33416	2.93556	20.7197	23.5162	20.7432	24.5871	26.3774	14.1398	15.9783	22.4671	20.5473	19.7164
RAB27A	23.0974	16.6683	20.5489	11.5438	15.2468	11.3145	17.091	14.8672	21.2909	21.8369	28.3601	22.5617	25.4871
HDHD5	13.2687	7.08404	13.6993	33.7435	39.5383	24.5147	31.1836	32.3722	12.5145	13.8478	14.3642	7.25198	2.40444
UFD1	30.4689	24.5858	14.6778	55.3511	36.1788	30.8005	41.0784	38.6069	48.7578	28.7609	36.0946	36.2599	47.127
LRP6	42.7547	49.5883	57.7327	20.1277	15.7636	16.3431	18.8901	14.8672	22.2661	26.0978	15.4691	26.9935	27.4106
PHRF1	23.5888	28.7529	18.5919	47.6552	53.4929	45.8865	41.3783	48.6782	51.5207	51.1304	57.8251	58.0158	65.8817
ELP1	5.8972	13.3347	7.82816	22.4956	30.2351	19.4861	23.6876	21.1019	17.7153	12.25	18.7839	16.1155	18.2737
NUCB2	4562.96	2105.63	1623.37	66.599	72.3576	50.9152	81.5572	84.1678	108.08	123.033	52.6687	116.032	140.9
PFN2	83.5437	60.8394	65.5609	170.789	190.456	169.717	167.312	199.988	98.6533	89.4782	114.177	98.3046	64.9199
PTPN3	12.2858	15.0015	23.4845	21.6077	22.9994	23.2575	21.5887	22.5407	26.1667	30.8913	24.677	26.5906	14.9075
DAPP1	16.2173	15.0015	10.7637	115.734	107.244	91.1445	99.8476	126.851	154.075	196	149.903	190.163	110.604
FGF10	4.4229	16.2516	3.91408	0	0	0	0	0	0	0	0	0	0
SLC44A1	38.3318	60.4227	62.6253	132.606	180.636	160.917	122.636	160.422	88.7392	166.174	135.539	82.592	58.6683
TMEM260	10.3201	15.8349	3.91408	5.32792	5.42682	8.17157	8.39559	5.27547	10.8892	14.913	6.62963	11.2809	8.65599
SMG6	7.3715	10.4177	20.5489	14.7998	15.2468	15.7146	15.292	17.0254	17.7153	15.4456	26.1502	21.353	20.6782
EXOC5	38.8232	47.088	30.3341	84.0627	81.9191	66.0012	82.1569	89.2035	70.8613	95.8695	59.2983	72.1169	38.471
CLTCL1	1.4743	0	1.95704	0.887986	3.61788	1.88575	1.49921	2.87753	2.76294	1.59783	2.9465	1.61155	4.32799
FSTL3	0.491433	1.25012	1.95704	12.4318	5.68524	20.7432	21.5887	10.3112	13.3271	7.98913	16.9424	10.878	6.25154
DGCR2	34.8918	27.086	34.2482	45.2873	35.662	45.8865	36.2809	41.964	63.3851	52.7282	81.3971	64.8649	47.127
RNF126	26.046	17.9184	18.5919	96.1985	90.9638	81.0871	91.7518	88.0045	52.4959	94.2717	59.6667	70.1024	25.968
MNT	14.2516	14.1681	23.4845	25.1596	26.3588	32.6863	29.6844	35.4895	27.9545	36.75	24.3086	29.8137	54.8212
ZXDC	9.33724	15.0015	11.7422	12.1358	14.2131	9.42874	11.394	11.5101	11.7019	14.913	8.47119	13.2953	22.6017
JMJD6	9.33724	5.83391	13.6993	11.2478	8.78628	7.54299	14.0926	8.153	7.80125	5.85869	4.41975	4.43176	11.0604
POLB	40.789	23.7524	17.6134	26.6396	26.3588	22.0004	28.1852	23.4998	43.557	29.8261	37.9362	45.1234	31.7386
NA,,23	56.5149	53.3386	138.95	27.2316	42.8977	5.02866	17.091	36.4487	82.2382	69.2391	49.7222	51.5696	102.91
WIPI1	76.6636	50.005	66.5394	9.76785	5.1684	13.2002	15.8917	11.5101	31.6926	23.4348	27.2551	22.1588	27.4106
FRMPD1	3.93147	0.833416	2.93556	0	0	0	0	0	0.162526	0	0.368313	0.402888	1.44266
GBA2	18.183	9.16758	17.6134	8.58386	10.5952	13.2002	10.1946	11.2703	12.1895	13.8478	12.5226	7.65486	11.5413
NDST1	51.6005	44.1711	45.9905	46.1753	59.9534	64.1154	51.2731	64.0251	68.0984	75.0978	85.0802	75.7429	107.719
ASNS	8.35437	5.83391	4.8926	23.9756	7.7526	25.7719	20.6891	10.5509	8.61388	14.3804	24.3086	10.4751	9.13687
AP3M2	5.8972	10.8344	7.82816	8.28787	7.49418	8.17157	10.1946	17.0254	13.3271	8.52174	8.10288	15.3097	14.4266
NA,,24	3.93147	3.75037	6.84964	22.4956	26.3588	35.8292	26.3861	39.3263	20.9659	17.0435	15.8374	15.7126	10.5795
PABPC1	3686.73	4335.85	3867.11	1993.82	2382.89	2085.01	2124.38	2477.55	1719.69	2434.02	1126.3	1340.41	1446.51
TESK2	9.82867	8.75087	6.84964	3.55194	8.52786	0.628582	2.0989	4.0765	3.57557	5.32609	3.68313	6.04331	0.480888
CFAP20	14.2516	19.1686	10.7637	32.5595	35.662	26.4005	29.6844	23.9794	20.9659	29.2935	25.7819	16.9213	13.4649
CSNK2A2	52.5834	59.1726	67.5179	88.5026	88.8965	91.1445	82.1569	93.5197	65.9856	105.989	67.0329	83.3977	58.1875
PTPN21	9.33724	4.16708	12.7208	6.5119	6.20208	6.28582	8.99528	4.79588	8.93893	10.1196	7.73457	12.4895	7.69421
EIF2B3	24.0802	27.9194	22.506	31.6715	22.2241	27.6576	24.2872	24.459	18.528	12.7826	12.8909	29.0079	36.0666
TCOF1	13.7601	7.50075	10.7637	47.9512	36.1788	27.6576	36.5808	25.658	19.1781	15.9783	7.36625	8.46064	12.984
CDC42	172.985	138.764	134.057	248.044	251.959	233.204	242.573	256.82	252.24	255.652	303.49	201.444	101.948
OSBPL3	1.4743	8.33416	5.87112	36.7034	43.1561	33.9435	42.8775	28.5355	53.7961	64.4456	40.1461	55.1956	65.4008
RAD18	8.8458	8.33416	8.80668	22.7916	18.8647	13.8288	11.6939	16.5458	6.66357	6.92391	7.73457	7.65486	10.0986
ATP2B1	34.8918	46.2546	40.1193	92.3505	83.7281	94.9159	117.838	117.739	100.929	116.109	99.8127	133.759	113.49
NCK2	68.3093	52.9219	46.969	31.0795	28.6846	30.172	35.3814	25.658	46.8075	54.3261	50.4588	40.2888	31.7386
MAP4K4	39.8061	38.3371	36.2053	255.148	201.051	407.95	387.996	283.916	219.573	224.761	198.521	214.336	240.925
MGAT4A	86.0009	80.4247	65.5609	0.591991	0.77526	0	0.899528	1.43877	14.6273	5.32609	14.3642	16.5184	14.4266
RPL31	2237.5	1615.99	1563.68	1320.44	1595.48	1400.48	1473.13	1572.09	878.941	868.685	847.856	771.127	633.33
WDR1	97.3038	73.3406	71.432	199.205	175.467	194.861	216.186	255.381	206.408	192.804	213.99	161.155	168.311
SNX13	50.6176	73.7573	61.6468	34.0395	30.752	33.3149	28.7849	33.3314	41.9317	36.2174	33.1481	36.2599	24.5253
ARHGAP10	17.2002	12.5012	16.6348	13.3198	13.9547	13.2002	11.9937	24.459	11.8644	21.3043	8.10288	12.4895	24.5253
RPS6KA2	36.8575	19.1686	36.2053	32.8555	15.2468	55.3153	42.2778	37.8875	41.2816	37.8152	48.9856	42.3032	37.9902
ING3	31.4517	33.7534	30.3341	28.1196	25.842	20.1146	16.4913	13.9081	18.6905	14.3804	18.0473	18.9357	19.7164
LMCD1	77.6465	33.3366	31.3127	7.10389	11.3705	6.28582	2.99843	11.2703	5.68841	13.8478	11.4177	4.83465	9.61776
BUD23	53.0748	47.9214	53.8186	54.7591	42.6393	29.5434	41.3783	36.6885	30.7174	32.4891	38.3045	28.2021	18.2737
SEL1L	88.458	133.763	65.5609	46.4713	39.0214	37.0864	37.4803	48.6782	66.6357	54.8587	72.1893	77.3544	60.5919
TRIP13	0.982867	0.416708	0	28.7115	37.4709	10.6859	14.6923	15.8264	5.36336	5.32609	5.52469	2.41733	1.44266
ATP6AP1	117.453	67.9234	61.6468	48.8392	49.6166	54.6867	52.7723	54.9129	99.791	86.8152	131.119	81.3833	80.3083
TCF3	19.6573	15.8349	14.6778	63.639	65.6387	62.8582	54.8712	53.9537	38.3561	44.2065	47.8807	44.3176	43.7608
TRIB2	11.7944	13.7514	17.6134	18.3517	25.3252	23.8861	29.0847	27.0967	21.1284	23.4348	16.5741	33.4397	26.4488
DAZAP1	37.8404	38.3371	26.4201	142.966	128.435	104.345	119.337	105.749	61.2723	69.7717	67.7695	38.6772	56.7448
MBD3	7.3715	10.001	10.7637	14.7998	13.6963	16.9717	10.7943	12.7091	8.93893	7.45652	16.9424	9.6693	20.6782
HLTF	42.2633	47.9214	37.1838	29.8955	36.9541	36.4578	27.2857	36.6885	24.5414	21.8369	12.5226	27.3964	35.1048
FAM50A	10.3201	9.58429	11.7422	10.0638	10.0784	10.6859	15.292	11.2703	14.4648	8.52174	26.1502	8.86353	23.5635
FAM3A	14.2516	10.001	14.6778	10.3598	10.3368	15.086	11.9937	16.7856	13.0021	12.7826	22.8354	14.1011	12.984
CPSF1	10.3201	14.1681	23.4845	14.7998	20.6736	9.42874	15.5918	16.7856	15.6025	15.4456	25.4136	13.2953	25.968
MYO3B	0	1.66683	1.95704	1.18398	2.32578	0.628582	0.899528	1.19897	3.7381	4.79348	8.47119	6.4462	5.28977
CYBRD1	28.9946	22.9189	30.3341	3.84794	1.80894	11.9431	5.69701	2.63774	7.15114	3.72826	6.62963	7.65486	6.25154
CDH19	19.1659	15.4182	9.7852	0	0.25842	0	0	0	0.162526	0	0	1.20866	0
PDCD2	57.0063	38.3371	42.0764	95.6065	82.6944	66.6297	102.846	69.7801	69.2361	62.8478	58.1934	53.9869	50.0124
SLC6A15	0.982867	0.416708	0	10.6558	8.78628	18.2289	13.4929	11.7499	6.50104	6.3913	5.15638	4.02888	2.88533
RDH11	93.3724	78.7578	93.938	185.589	138.255	132.002	170.91	170.014	210.471	183.217	172.739	176.465	191.393
PRKACA	39.3147	22.5022	17.6134	25.1596	24.0331	24.5147	30.8838	28.0559	24.3789	20.2391	32.4115	18.1299	23.5635
ADGRL1	18.183	16.2516	29.3556	9.47185	9.56154	23.8861	28.485	20.1427	11.3768	11.1848	24.3086	18.9357	6.73243
ACTN1	145.956	113.761	127.208	453.761	338.013	438.122	487.844	383.431	368.772	373.891	411.405	344.872	269.778
ZFYVE26	4.91433	7.08404	5.87112	4.14393	5.1684	10.6859	5.99685	3.35712	9.42651	4.79348	8.47119	10.0722	13.4649
RPS6KA6	7.86294	7.08404	6.84964	0.295995	3.10104	3.77149	1.79906	2.39794	1.95031	1.59783	3.31481	2.82021	0.961776
EPN2	15.2344	16.2516	17.6134	34.9274	40.8304	34.572	41.6781	55.3925	44.5321	53.2609	34.2531	47.1378	82.2319
PTPN18	49.6348	49.5883	58.7112	17.1677	17.0557	11.3145	17.091	9.11218	15.44	12.7826	21.7304	19.3386	40.3946
LIMS2	1.96573	2.91696	5.87112	0	0	0	0	0	0	0	0.736625	0	0
SPEG	3.93147	2.50025	3.91408	4.73593	2.32578	8.80015	5.09732	4.79588	3.25052	5.32609	9.57613	4.83465	2.88533
LNX1	33.4175	38.3371	27.3986	1.47998	7.23576	3.77149	3.29827	5.03568	20.6408	27.6956	10.6811	14.9068	14.9075
ALDH3A2	77.1551	61.2561	95.895	135.862	171.849	100.573	108.243	160.662	144.323	154.989	145.852	153.097	148.114
TFRC	13.2687	13.3347	6.84964	50.0232	25.0667	26.4005	32.0832	20.8621	42.9069	25.0326	48.249	37.8714	41.3564
SREBF1	22.1145	53.3386	28.3771	41.4393	70.5487	38.3435	53.372	55.8721	36.8934	47.4022	36.0946	25.3819	10.5795
AFF4	75.6808	120.845	91.9809	82.5827	65.8971	84.8586	92.9512	114.382	126.12	119.837	83.2387	113.211	121.184
UBE2D1	10.8115	15.0015	6.84964	26.9356	18.8647	22.0004	21.5887	22.0611	29.2547	24.5	37.5679	18.9357	17.312
MPP5	87.4752	105.01	82.1957	40.2554	39.5383	32.6863	37.7802	32.1324	74.2744	73.5	51.9321	76.9515	94.2541
RHOBTB1	1.96573	2.08354	2.93556	5.91991	5.68524	4.40008	9.8948	6.95403	6.33851	5.85869	3.31481	5.64043	8.1751
SMC1A	70.275	116.262	72.4105	161.317	148.591	82.3443	124.734	134.525	95.5653	85.75	60.7716	109.183	152.442
HSD17B10	31.9432	17.5017	29.3556	47.3593	44.9651	32.6863	45.8759	36.6885	36.7309	28.2283	48.249	33.0368	45.2035
MARK2	36.8575	34.5868	36.2053	70.4469	72.3576	67.8869	69.2636	80.3311	83.2133	92.1413	109.389	84.6064	143.786
HMMR	0	2.50025	0	75.7748	93.2896	54.0581	37.4803	35.2498	8.93893	18.1087	2.20988	1.61155	3.36622
CHFR	1.96573	5.0005	3.91408	13.3198	10.8536	6.28582	15.292	14.6274	15.1149	22.9022	15.1008	14.9068	18.7546
TRHDE	0	0.833416	2.93556	0	0	1.25716	0	0	0	0.532609	1.10494	0	0
P4HA2	48.6519	29.1696	37.1838	39.3674	47.0324	35.2006	30.8838	53.4741	27.3044	30.3587	51.9321	35.857	21.64
FCGR2B	3.44003	6.25062	2.93556	0	0	0	0	0	0	0	0	0	0.480888
NFATC3	11.303	11.2511	12.7208	7.99187	9.81996	8.17157	7.49606	6.71424	5.85094	7.98913	4.41975	6.04331	7.21332
TRNT1	9.82867	17.085	6.84964	8.28787	10.3368	11.3145	8.99528	11.0305	11.7019	7.98913	13.6276	11.6837	14.4266
ACADVL	104.675	57.5057	38.1623	72.5189	97.4243	94.9159	100.147	111.025	109.217	107.587	101.654	87.8295	97.6203
STK10	3.44003	8.33416	6.84964	12.4318	9.81996	11.9431	17.9906	14.3877	11.5393	17.5761	12.8909	13.2953	20.1973
FBXW11	17.6916	28.7529	33.2697	30.1915	29.9767	27.029	30.5839	29.0151	47.6201	46.3369	35.7263	31.0223	34.6239
ACAP1	3.44003	2.91696	0	1.47998	2.5842	0.628582	2.99843	2.87753	0.81263	0	0	0.805775	2.40444
EVC	0.491433	2.91696	0.97852	1.47998	2.32578	5.02866	1.49921	2.15815	2.60042	2.13043	1.10494	2.41733	4.80888
DERL2	57.4977	48.7548	35.2267	24.5676	21.7073	15.086	16.1915	15.107	27.1418	24.5	36.8313	26.5906	19.7164
SIDT1	8.8458	7.91745	7.82816	0.295995	0.25842	0	0	0.239794	2.92547	0.532609	1.10494	1.61155	1.44266
NDE1	7.86294	5.0005	8.80668	49.1352	33.853	43.3722	49.474	43.6425	25.029	21.8369	20.9938	27.3964	28.8533
MRVI1	4.91433	10.8344	2.93556	0.591991	0.77526	1.25716	1.79906	0.959177	2.27536	3.19565	2.57819	1.20866	0.480888
TMEM38A	14.2516	14.5848	6.84964	1.18398	2.84262	1.25716	3.29827	6.23465	12.0269	5.85869	13.9959	15.7126	15.8693
AP1M1	4.4229	8.33416	9.7852	14.2078	17.3141	17.6003	19.7896	16.306	10.2391	6.92391	16.2058	11.6837	12.0222
PVR	5.40577	9.58429	5.87112	27.2316	13.6963	22.0004	20.989	18.2244	32.9928	25.5652	22.0988	31.0223	57.2257
XRCC1	11.303	8.33416	56.7542	17.1677	25.842	26.4005	19.4898	17.7448	10.4017	13.8478	18.4156	22.1588	22.1209
SCARB1	18.183	11.2511	11.7422	30.1915	21.9657	26.4005	27.2857	28.7753	24.2164	18.1087	26.5185	14.1011	13.9458
MCM2	3.44003	3.33366	0.97852	43.2153	42.1225	12.5716	15.8917	19.9029	5.68841	7.98913	9.20782	3.2231	1.92355
PANX2	2.45717	2.91696	4.8926	3.55194	1.2921	4.40008	3.29827	7.67342	2.43789	1.06522	4.78807	3.2231	6.73243
SELENOO	9.33724	4.16708	5.87112	9.17586	7.23576	5.65724	7.79591	12.4693	7.15114	3.72826	6.62963	5.23754	5.77066
TP63	2.45717	4.16708	1.95704	54.1671	72.0992	36.4578	50.6734	62.3465	22.5911	38.3478	20.2572	17.7271	5.28977
ALPK1	8.35437	9.58429	6.84964	7.39988	5.94366	3.77149	3.89795	6.47444	6.98862	3.19565	2.9465	7.65486	3.36622
LLGL2	37.3489	39.5873	48.926	23.6796	24.0331	32.6863	50.6734	43.4028	70.5363	83.0869	119.702	105.154	85.5981
PDE8A	4.91433	8.33416	12.7208	8.28787	7.49418	7.54299	8.69543	12.9489	6.66357	5.85869	2.9465	6.84909	3.8471
CLCN4	4.4229	6.25062	6.84964	1.47998	1.80894	0	0	0.479588	1.46273	1.06522	5.52469	0	0.961776
NLE1	5.8972	8.75087	7.82816	7.10389	7.7526	6.28582	6.59654	4.55609	4.55073	2.66304	2.9465	2.82021	6.25154
SDHA	38.8232	41.6708	32.2912	31.0795	33.3362	40.2293	33.8822	34.5304	34.1305	31.9565	23.572	32.6339	14.9075
SMARCE1	52.5834	57.9224	81.2172	73.1108	75.4586	66.0012	95.3499	65.9434	53.9586	54.8587	78.0823	76.5486	73.095
GSDMB	0.491433	2.50025	0.97852	0.887986	1.03368	3.77149	0.599685	1.19897	1.78779	1.59783	0.368313	2.41733	3.8471
KDM5A	84.0351	121.679	123.294	89.0946	100.267	79.83	94.7502	98.3156	126.77	115.576	107.547	131.341	163.983
PPP2R3A	29.9774	50.005	43.0549	18.3517	16.7973	11.9431	16.4913	15.8264	16.9027	22.3696	21.3621	27.3964	24.0444
FERMT2	35.3832	47.9214	61.6468	4.73593	2.84262	7.54299	7.79591	4.0765	3.90062	2.13043	6.62963	2.41733	0.961776
DHRS9	1.4743	0.416708	0	28.4156	11.6289	3.14291	30.8838	55.6323	170.002	98.5326	51.9321	82.1891	107.719
PTGS2	17.2002	2.50025	0	13.3198	5.68524	18.8575	13.1931	20.3825	4.87578	2.66304	5.52469	6.84909	5.28977
IGF2BP2	26.5374	21.2521	31.3127	123.134	90.7054	169.717	149.022	159.703	101.091	101.728	83.2387	109.988	138.015
MAP3K13	159.716	136.68	142.864	87.6146	81.9191	99.9446	104.945	93.28	78.175	74.0326	91.3415	116.032	97.1394
ST6GAL1	29.486	50.4217	60.6683	31.9675	31.7857	22.0004	31.7833	25.8978	47.7827	29.2935	25.4136	78.1602	46.6461
FRY	9.33724	12.5012	5.87112	0	1.03368	0.628582	2.99843	3.11732	0.162526	1.59783	1.10494	1.61155	0.480888
PICALM	38.3318	43.7544	47.9475	65.119	59.1782	50.9152	56.0706	71.4587	74.4369	72.4348	81.0288	64.8649	64.9199
NSF	32.926	26.6693	19.5704	21.3117	16.2805	17.6003	23.9874	22.0611	37.381	38.3478	40.1461	34.6483	24.0444
CLASP1	9.33724	23.7524	12.7208	29.5995	27.1341	27.029	28.7849	31.8926	26.8168	27.6956	27.6235	31.4252	28.3724
MRPS34	47.1776	46.2546	45.9905	62.751	52.7177	41.4864	69.2636	55.3925	36.5684	30.3587	38.6728	43.5119	32.7004
NOTCH3	4.4229	9.16758	10.7637	39.3674	81.4023	64.744	58.1695	61.6271	54.6087	55.3913	86.1852	45.1234	49.0506
CLNS1A	57.0063	75.4242	42.0764	113.07	119.907	126.974	109.443	101.193	63.5477	63.3804	55.9835	48.7494	45.6844
PPP2R2C	0.491433	1.25012	0	2.07197	3.10104	6.28582	7.79591	21.1019	9.75156	23.4348	15.1008	32.6339	14.4266
TEAD2	13.7601	14.5848	7.82816	9.17586	9.30312	10.6859	11.394	3.83671	3.90062	4.26087	6.99794	6.4462	2.88533
EED	18.183	17.085	19.5704	34.6315	29.4599	28.9148	29.3846	26.6172	20.1532	12.7826	12.1543	22.9646	12.0222
TSG101	58.972	44.5878	57.7327	51.7992	64.605	56.5724	68.6639	69.5403	70.6988	71.9022	77.714	74.9371	79.3465
NCBP3	29.9774	31.6698	22.506	31.9675	29.2015	31.4291	25.4866	28.0559	30.2298	34.6196	19.1523	34.6483	56.7448
ATP2A3	120.401	40.004	97.852	0	0	0	0	0	0.162526	0	0	1.61155	0.961776
CA12	25.5545	13.3347	21.5274	239.164	329.485	528.009	294.146	420.119	174.553	181.087	213.253	125.298	123.107
MGLL	108.115	93.7593	249.523	36.9994	32.0441	16.9717	48.5745	76.2546	134.897	140.609	170.897	99.1103	289.495
NTN4	16.2173	14.1681	20.5489	22.4956	9.0447	10.0573	20.989	16.306	90.6895	66.0435	91.7099	95.4844	67.8052
BCS1L	8.35437	9.58429	10.7637	21.6077	17.3141	22.629	23.6876	19.4233	16.7402	11.7174	13.2593	10.4751	15.8693
NUAK1	1.96573	7.50075	2.93556	5.91991	9.30312	1.25716	4.1978	4.3163	3.41305	3.19565	1.47325	2.01444	4.80888
DPP8	41.7718	48.7548	63.6038	57.7191	48.0661	34.572	49.7739	56.3516	67.7734	77.7608	68.1378	72.9227	60.111
SLC24A1	10.3201	5.83391	4.8926	8.58386	12.921	5.65724	9.8948	8.3928	9.42651	10.1196	7.73457	13.2953	15.3884
ZNF532	7.3715	14.5848	15.6563	7.69588	13.1794	16.3431	10.7943	10.7907	12.1895	10.6522	11.0494	8.05775	12.0222
LMAN1	312.06	312.948	255.394	200.685	217.848	213.089	192.799	204.544	167.077	140.609	177.895	117.643	99.0629
HACD3	75.6808	78.7578	71.432	95.3105	80.1102	59.0867	68.6639	70.2597	78.3375	49	93.1831	88.2324	61.5537
IPCEF1	2.45717	4.58379	1.95704	0.591991	0.25842	0	0.299843	0.239794	1.78779	0	0	2.41733	1.44266
ZZEF1	19.1659	21.2521	21.5274	12.7278	16.022	16.3431	20.3893	16.5458	20.6408	25.0326	21.7304	26.5906	24.0444
ENO1	287.98	241.691	176.134	1222.46	1400.64	1080.53	1191.27	1310.48	559.902	464.967	650.44	383.146	332.294
MYDGF	107.133	55.4222	45.0119	44.9913	31.5272	23.2575	34.4819	45.5609	46.4824	26.0978	42.7243	29.8137	15.8693
ANO8	7.86294	15.0015	17.6134	15.3918	18.0894	39.6007	26.3861	25.1784	25.3541	66.5761	55.6152	49.9581	13.9458
TUBE1	6.38864	3.75037	8.80668	6.2159	5.42682	5.02866	5.99685	4.3163	6.01346	2.66304	6.62963	4.43176	3.8471
ARHGEF10L	31.4517	27.9194	24.463	21.6077	17.5726	19.4861	17.9906	31.413	65.6605	61.25	62.6132	53.9869	75.4994
TXK	0.982867	3.75037	1.95704	0	0	0	0	0.479588	0.162526	0	0.368313	0	0
ACTR6	23.0974	20.8354	13.6993	31.6715	25.3252	36.4578	19.1899	23.9794	21.4534	23.4348	19.5206	26.1877	21.64
TIPIN	5.8972	4.16708	1.95704	18.0557	14.2131	15.086	9.59496	5.03568	4.87578	3.19565	6.99794	4.43176	8.65599
SRI	47.669	52.0885	27.3986	79.0308	64.3466	83.6015	59.9685	76.7342	66.1481	66.5761	64.4547	49.1523	18.2737
EIF4G3	47.1776	43.7544	64.5823	64.823	68.7397	105.602	98.6482	103.591	88.5767	92.6739	53.037	116.837	134.649
NUP37	14.743	12.0845	10.7637	63.343	53.7514	42.7436	45.2762	35.01	18.853	18.6413	24.3086	15.7126	14.9075
SEMA3A	1.4743	4.58379	0	33.4475	26.3588	22.0004	30.8838	30.2141	25.3541	29.2935	8.10288	16.9213	24.0444
GTSE1	0	0	0	25.4556	38.2462	13.8288	7.79591	8.153	1.13768	2.66304	1.10494	0	1.44266
SEMA3C	36.3661	64.1731	39.1408	38.7754	20.4152	34.572	35.9811	44.1221	39.1688	36.2174	30.2016	30.6195	31.7386
TTC38	8.8458	6.66733	8.80668	3.25595	2.5842	3.77149	5.39717	1.43877	6.17599	3.72826	5.15638	2.41733	3.8471
ACAT1	164.139	124.596	86.1098	44.9913	47.8077	38.9721	46.7754	43.6425	23.7288	23.9674	21.3621	18.5328	8.65599
GRAMD4	6.38864	5.0005	3.91408	9.17586	16.7973	5.65724	8.09575	4.79588	12.0269	11.1848	5.52469	1.61155	1.92355
CELSR1	5.40577	5.83391	3.91408	18.9437	20.6736	19.4861	15.8917	21.5815	19.5031	17.0435	14.7325	9.26641	4.32799
ZNF638	61.4292	87.092	61.6468	52.3912	45.7403	35.2006	45.8759	61.8669	68.4235	56.9891	34.2531	61.6418	90.8878
SLC25A40	15.2344	12.5012	21.5274	15.3918	17.831	7.54299	11.6939	10.7907	9.58904	12.7826	8.8395	9.6693	7.69421
TIMM21	23.0974	20.002	18.5919	45.2873	42.8977	27.6576	33.5824	32.612	21.941	13.3152	18.7839	19.7415	19.2355
RASAL2	12.2858	17.9184	16.6348	29.0075	27.6509	33.3149	32.6828	50.5966	48.7578	60.7174	31.3066	47.1378	66.3626
VPS9D1	7.86294	6.25062	2.93556	2.66396	5.42682	1.88575	5.09732	7.91321	9.10146	7.98913	9.20782	5.23754	12.0222
ZNF37A	45.7033	54.5888	62.6253	24.8636	27.1341	23.8861	24.8869	25.4182	24.5414	17.0435	29.8333	33.0368	38.9519
MARK3	35.8746	47.5047	46.969	82.8787	74.9418	113.773	112.441	117.739	92.3148	120.37	67.4012	89.8439	96.6585
SLC25A3	360.221	255.859	223.103	423.865	394.866	341.949	378.101	375.758	322.452	240.739	246.033	237.704	204.858
FNDC3B	101.727	132.93	109.594	80.2147	50.6503	66.6297	66.8649	69.7801	108.567	116.641	93.1831	169.616	113.97
FOSL2	27.0288	17.9184	25.4415	101.23	190.972	133.259	114.84	145.076	79.8003	93.7391	128.541	94.2757	63.4772
FRYL	31.9432	45.0045	54.7971	47.3593	35.9204	51.5438	39.5792	46.9997	52.821	49	46.4074	55.1956	59.1492
TMEM131	25.5545	39.1706	26.4201	42.9193	42.3809	55.9438	48.8743	43.6425	56.8841	53.7935	42.356	50.3609	47.127
FSCN1	23.0974	14.5848	21.5274	925.577	996.467	1143.39	946.003	973.085	273.206	435.674	374.942	250.999	239.482
ACTB	276.677	261.693	159.499	1216.84	1170.38	1231.39	1278.83	1288.41	826.12	793.587	970.872	400.47	194.279
MOCOS	1.96573	1.25012	0	25.1596	14.9884	37.0864	27.2857	17.7448	16.2526	17.5761	26.5185	27.7992	11.5413
PLD1	17.2002	22.9189	16.6348	20.1277	20.1568	25.1433	18.5902	33.0916	27.4669	46.3369	29.8333	33.8426	46.1653
ATP12A	0	0	0	0	0.25842	0	0.299843	0.959177	3.90062	9.05435	0	1.61155	3.36622
WDR62	2.45717	0.416708	0	3.55194	0.77526	0	0.899528	1.43877	0	0.532609	0	0.805775	0.480888
DLG1	40.789	70.8404	42.0764	90.8706	95.0986	49.0294	83.6561	98.5554	189.505	199.728	92.4465	135.773	245.253
RAB7A	149.396	112.928	96.8735	231.468	218.882	237.604	256.665	244.83	226.561	226.891	239.035	217.156	203.416
BCAP29	30.4689	33.3366	33.2697	77.8468	63.5713	79.2014	76.4598	81.2902	95.7278	90.0108	75.8724	79.7717	97.1394
SEC31B	0	1.25012	0.97852	0.591991	0.77526	0	0.599685	0.959177	1.13768	1.59783	0.368313	0	3.8471
SART3	23.0974	42.5042	25.4415	45.5833	46.2572	40.8579	35.6813	36.4487	32.0176	37.8152	27.9918	23.7704	49.5315
EXOSC7	16.7087	18.3352	15.6563	48.8392	48.0661	50.9152	48.5745	42.9232	22.5911	31.4239	28.3601	19.7415	18.7546
KIFAP3	15.2344	15.8349	8.80668	22.4956	24.5499	39.6007	29.3846	36.6885	17.5528	28.2283	16.2058	19.3386	26.4488
MKRN2	12.7773	8.75087	11.7422	11.8398	13.1794	7.54299	9.59496	11.2703	10.4017	16.5109	11.0494	6.84909	4.32799
MCM6	4.4229	9.16758	5.87112	37.8874	33.3362	19.4861	18.8901	24.2192	5.85094	9.58695	3.68313	4.02888	5.28977
REXO2	220.654	157.516	89.0454	114.846	86.3123	103.088	111.841	111.025	127.908	122.5	139.222	117.643	94.2541
RBM7	11.7944	13.7514	12.7208	14.7998	16.7973	12.5716	17.9906	15.5866	14.1398	17.5761	14.3642	16.9213	7.69421
RBMS2	10.8115	9.58429	25.4415	29.3035	16.2805	16.9717	20.0894	21.5815	39.6563	42.0761	41.251	31.0223	22.6017
BAZ2A	51.1091	79.1745	61.6468	66.303	71.5823	81.7157	80.6576	83.928	93.94	86.2826	59.6667	83.8006	132.244
PTPN23	12.2858	9.58429	13.6993	19.8317	24.5499	26.4005	25.4866	27.3365	27.7919	34.0869	40.1461	32.6339	17.312
MLH1	15.2344	7.91745	21.5274	42.3273	45.7403	21.3718	27.5855	24.6988	15.44	14.3804	27.6235	15.3097	14.9075
UNG	18.183	14.5848	29.3556	29.0075	34.1114	23.2575	28.485	29.0151	19.9907	25.5652	30.57	26.9935	27.4106
FMO4	1.4743	0.416708	1.95704	0.591991	1.03368	0	1.49921	1.43877	1.78779	1.06522	1.10494	1.20866	1.92355
KLHL20	19.1659	24.5858	20.5489	41.4393	34.6283	35.2006	38.08	33.3314	40.3065	48.4674	56.7202	46.735	25.968
SLC46A1	10.8115	5.41721	5.87112	3.25595	2.32578	5.02866	2.0989	1.19897	2.76294	1.59783	4.05144	1.61155	2.40444
NA,,25	0.491433	3.33366	1.95704	45.2873	60.7287	28.9148	35.9811	34.2906	42.7443	53.7935	38.6728	37.4685	43.2799
SPAG5	0.491433	0.416708	1.95704	15.6878	24.5499	11.3145	12.2935	6.95403	2.11284	2.13043	1.47325	0.805775	0
ANKRD13A	39.3147	43.3376	32.2912	22.4956	20.932	20.1146	20.0894	21.8213	44.2071	40.4782	37.9362	49.1523	63.4772
TPD52	210.334	182.101	152.649	65.711	91.4807	70.4012	59.6687	84.4076	51.8458	51.663	44.9341	33.0368	39.4328
ACACB	10.3201	11.2511	11.7422	0.887986	0.51684	0.628582	0.599685	0.239794	3.90062	0	0.736625	0.805775	0.961776
TRAF4	17.2002	15.8349	4.8926	22.7916	16.5389	16.9717	15.5918	14.3877	24.5414	13.8478	20.6255	14.1011	16.3502
PAG1	29.9774	35.4202	39.1408	26.6396	36.6956	33.9435	35.9811	47.9588	20.6408	19.7065	17.3107	25.7848	24.0444
GPATCH1	7.86294	17.085	11.7422	4.73593	5.94366	7.54299	5.09732	7.19383	7.4762	11.7174	8.10288	8.46064	11.0604
ICAM3	22.6059	15.0015	10.7637	3.84794	5.1684	1.88575	5.39717	3.83671	6.01346	1.59783	11.4177	4.43176	3.36622
NT5C2	84.5266	78.3411	73.389	34.6315	41.3472	30.8005	40.1789	49.6374	139.122	137.413	129.646	131.341	202.935
MCAM	12.7773	12.5012	20.5489	26.0476	43.9314	23.2575	20.6891	25.4182	18.0404	24.5	11.4177	14.504	10.5795
GPC4	16.2173	20.8354	16.6348	2.66396	4.13472	3.77149	1.79906	4.0765	3.08799	4.26087	0.736625	3.2231	0.480888
MBNL3	15.7259	28.3362	22.506	23.0876	30.752	33.3149	23.6876	23.4998	17.7153	23.4348	15.8374	17.7271	14.4266
CAMSAP3	8.8458	16.2516	28.3771	2.36796	5.1684	1.88575	3.89795	4.0765	8.77641	12.25	13.6276	5.23754	10.5795
RAP1GAP	85.018	51.6718	70.4535	4.14393	1.80894	3.77149	3.89795	6.71424	9.42651	7.45652	8.8395	8.05775	23.0826
XAB2	1.96573	6.25062	5.87112	1.77597	2.5842	0	0.299843	1.91835	0.975156	1.59783	0.368313	0.402888	1.92355
ARHGEF1	2.9486	5.0005	1.95704	10.6558	13.4378	13.2002	13.4929	8.63259	8.1263	8.52174	5.893	2.82021	3.8471
STXBP2	8.8458	6.25062	5.87112	4.14393	10.5952	5.65724	7.19622	9.83156	7.15114	7.45652	12.1543	10.878	17.312
MAP2K7	21.1316	9.58429	26.4201	34.6315	34.3699	45.2579	40.4787	38.6069	23.4037	35.6848	39.0411	30.2166	39.4328
DGKD	17.6916	20.002	17.6134	10.9518	14.4715	9.42874	11.9937	9.83156	5.85094	2.13043	5.52469	6.04331	11.5413
CTTNBP2	12.2858	14.1681	2.93556	1.77597	0.77526	0	0.899528	0.959177	3.90062	1.59783	0.736625	0.805775	3.36622
RARB	11.303	7.08404	4.8926	0	0.51684	0	0	0.239794	3.7381	1.06522	1.10494	2.01444	3.8471
TOP2B	75.1893	96.6763	63.6038	60.383	70.0318	73.5441	71.9622	72.4179	54.6087	75.6304	36.463	49.9581	57.7066
TM9SF3	391.181	363.786	381.623	207.789	177.276	208.689	198.796	211.738	259.879	296.663	286.179	303.374	342.392
NFKB2	17.6916	4.58379	8.80668	11.8398	11.6289	27.029	13.7928	23.7396	8.93893	14.3804	13.2593	14.9068	14.4266
UBE2T	0	1.25012	0	29.3035	42.1225	15.086	15.8917	15.8264	3.7381	3.19565	2.9465	6.4462	1.44266
PPP1R12B	48.6519	69.1735	59.6897	4.73593	8.78628	10.0573	8.09575	10.5509	21.7785	20.2391	16.2058	19.3386	35.5857
NA,,26	143.007	99.1765	100.788	96.4945	49.3582	55.9438	70.7628	68.3414	86.4638	62.8478	59.2983	79.3689	73.5759
GTF3C1	10.8115	10.001	17.6134	25.7516	38.2462	37.7149	31.7833	32.612	35.5932	38.8804	53.037	38.6772	28.8533
IL4R	6.88007	10.4177	4.8926	74.2948	71.0655	72.287	79.7581	79.6117	46.4824	68.1739	60.4033	56.0014	42.799
USP33	66.3435	88.3421	92.9594	52.3912	59.1782	53.4295	49.1742	50.8364	56.7216	66.5761	39.0411	65.6707	89.4452
PAK3	10.8115	14.5848	23.4845	0	0	0	0.299843	0	0.162526	0	0.736625	0.402888	0.961776
CAPN6	4.91433	11.6678	1.95704	0.295995	3.8763	3.14291	3.29827	1.67856	0.162526	0	2.20988	1.20866	0.480888
SNRPA	16.2173	13.7514	14.6778	35.2234	42.6393	35.8292	30.8838	34.0508	18.528	17.5761	17.679	12.4895	34.6239
EXOSC5	11.303	6.25062	3.91408	10.6558	9.56154	6.28582	6.59654	7.43362	3.41305	5.85869	5.52469	2.82021	1.44266
DYNC1I2	91.4066	77.5077	58.7112	170.197	159.962	196.746	202.394	200.948	198.119	217.304	216.2	205.876	213.514
APBB1IP	2.9486	9.58429	4.8926	0	0	0	0	0	0	0	0	0	0
FAM76B	16.2173	14.1681	17.6134	14.5038	13.6963	6.91441	11.6939	8.3928	9.42651	18.1087	8.10288	8.05775	14.9075
SIRT6	5.8972	2.08354	2.93556	6.80789	5.42682	1.25716	4.79748	4.55609	7.15114	5.32609	7.73457	3.2231	9.13687
POLD3	10.3201	14.1681	13.6993	23.9756	24.2915	25.1433	15.8917	16.7856	13.6522	11.7174	9.94444	8.46064	13.4649
CAPZB	136.127	110.844	151.671	253.076	249.375	255.833	255.466	276.723	242.001	264.174	293.914	232.466	122.146
GPR137B	3.44003	3.33366	0.97852	6.2159	5.94366	2.51433	6.89638	2.87753	4.71325	4.79348	10.3128	5.64043	2.40444
JADE1	57.9892	117.512	146.778	19.8317	17.0557	17.6003	16.7912	13.6683	9.26398	9.58695	9.94444	10.0722	11.5413
SLC25A43	10.3201	13.7514	11.7422	29.3035	40.8304	21.3718	21.8885	40.765	29.0922	38.8804	34.2531	18.9357	20.6782
UBE2A	59.9549	38.3371	31.3127	89.6866	69.515	77.9442	83.0564	82.729	103.204	116.109	98.3395	91.8584	46.6461
FGFR1	46.6862	62.9229	31.3127	16.8717	10.0784	13.8288	23.3877	7.67342	11.5393	17.0435	16.9424	20.5473	3.36622
FBLN1	17.6916	20.8354	19.5704	15.6878	21.1904	7.54299	11.394	13.9081	12.1895	10.1196	14.7325	13.2953	9.61776
ITGA8	2.9486	12.0845	8.80668	0	0	0	0	0	0	0	0	0	0
MAP2	37.3489	29.1696	29.3556	24.2716	17.831	14.4574	38.08	37.8875	95.2402	121.435	132.224	234.883	173.12
PIAS2	14.743	17.9184	20.5489	11.8398	17.3141	13.8288	13.1931	11.7499	9.75156	12.7826	5.52469	7.25198	10.0986
ARAF	17.2002	11.2511	12.7208	8.58386	9.81996	11.9431	6.89638	9.11218	8.61388	3.72826	6.26132	6.84909	3.36622
MCCC1	20.1488	30.4197	26.4201	16.5757	23.5162	4.40008	17.3909	18.7039	31.3675	21.8369	11.4177	31.4252	14.9075
LAMP3	1.96573	0.833416	0	0.887986	0.77526	0	0	0.959177	0.81263	1.06522	2.20988	0	1.44266
FAP	0.491433	4.16708	2.93556	0	0	0	0.899528	0	0.162526	0	0	0.402888	0
NEBL	119.91	126.263	193.747	20.1277	19.3815	13.2002	24.2872	37.1681	99.3034	117.706	92.8148	116.032	157.731
ACER3	8.35437	9.58429	6.84964	70.1509	65.1218	57.201	56.0706	62.8261	51.1957	51.1304	54.8786	40.6916	45.2035
UBE2K	95.8295	84.175	93.938	190.621	139.805	160.917	180.205	183.922	149.524	165.109	132.593	157.932	188.027
PIK3C3	30.9603	35.4202	47.9475	30.7835	34.6283	29.5434	31.7833	29.9743	38.0311	28.2283	28.3601	49.5552	43.2799
N4BP2	18.6745	28.7529	16.6348	14.2078	12.6626	11.9431	10.4945	11.9897	14.9524	11.1848	6.62963	6.84909	9.61776
TIGAR	5.40577	5.0005	2.93556	55.0551	41.864	42.7436	46.4756	28.7753	42.4193	39.9456	55.6152	55.1956	32.2195
TULP3	20.1488	18.3352	18.5919	26.9356	43.4146	17.6003	21.2888	28.0559	22.2661	41.0109	24.3086	20.5473	23.0826
SYNJ2	75.6808	64.1731	78.2816	38.7754	28.6846	35.8292	33.8822	31.6528	43.557	38.3478	32.7798	65.2678	57.7066
PPP2R5C	138.093	128.346	116.444	121.358	142.389	125.088	107.643	141.239	111.818	124.63	123.385	113.614	125.031
PMS2P1	0	0.416708	0	0.887986	1.2921	0	0.899528	1.91835	0.487578	0.532609	0	1.61155	1.44266
GNB1	201.488	212.104	134.057	268.764	265.656	262.119	267.16	323.722	231.925	309.978	244.56	277.992	311.615
EDN1	12.2858	20.002	30.3341	24.2716	15.5052	10.6859	15.5918	14.8672	37.8686	26.0978	18.4156	27.3964	25.4871
MLLT10	30.9603	30.4197	34.2482	46.7673	43.9314	37.0864	38.9795	44.3619	26.9793	32.4891	23.572	29.4108	42.799
ZCWPW1	2.45717	6.25062	0.97852	1.47998	2.32578	4.40008	2.69858	2.39794	1.30021	1.59783	5.52469	3.2231	3.8471
ITM2A	152.344	241.274	45.0119	0.591991	2.84262	0	1.49921	1.91835	0.650104	0	2.20988	2.41733	5.28977
NRDC	60.4463	68.7568	55.7757	130.534	123.266	160.917	152.62	146.994	113.606	121.967	104.601	137.788	200.53
VDAC3	70.275	59.1726	74.3676	136.454	146.266	99.316	119.037	101.193	91.6647	89.4782	109.757	85.8151	76.4612
PCM1	125.807	202.937	137.971	86.1346	93.548	62.8582	89.3531	87.0453	101.254	84.6848	53.4053	118.852	156.77
TNRC6C	52.092	45.8379	58.7112	8.58386	6.20208	10.6859	10.1946	6.23465	10.8892	5.85869	8.8395	9.26641	6.73243
CBFA2T2	12.2858	12.0845	6.84964	9.47185	11.8873	9.42874	10.4945	11.5101	9.42651	9.58695	6.99794	8.46064	9.13687
BRINP1	5.40577	1.25012	1.95704	0.591991	0.25842	7.54299	4.1978	1.91835	2.27536	1.06522	2.57819	2.82021	2.88533
ITCH	23.0974	26.2526	22.506	29.8955	28.6846	46.5151	31.1836	38.3671	28.9296	61.7826	19.8889	30.2166	45.6844
TP53INP2	27.5203	6.25062	11.7422	2.36796	2.06736	1.88575	3.89795	4.55609	34.618	28.7609	15.1008	15.3097	10.0986
SDF4	96.321	65.8399	76.3246	60.0871	53.2345	50.2866	44.6765	61.1475	59.647	64.4456	62.2448	68.4909	58.6683
BPIFB2	325.329	217.105	758.353	0	0	0	0	0	0.650104	0	0.736625	0	0.961776
TP73	1.96573	0.416708	0	4.43993	10.0784	1.25716	2.0989	4.55609	0.325052	4.26087	0	0.805775	0.961776
TOLLIP	20.6402	20.4187	25.4415	47.6552	43.4146	41.4864	60.868	58.5098	57.8593	51.663	69.6111	63.6562	63.4772
UBE2D4	14.2516	12.918	12.7208	4.14393	3.10104	1.88575	4.49764	3.59691	4.55073	4.26087	1.47325	5.64043	5.28977
CLUL1	9.82867	1.25012	9.7852	0	0	2.51433	0.299843	0.479588	0	0.532609	0	0.402888	1.92355
RUNX1T1	45.7033	22.5022	25.4415	0	0	0	0	0	0	0	0	0	0
THOC1	12.7773	16.6683	18.5919	18.9437	14.4715	13.8288	16.4913	15.8264	12.352	13.8478	10.3128	14.504	19.7164
FKBP7	9.82867	7.91745	9.7852	2.07197	1.2921	3.77149	0.899528	0	1.13768	1.06522	2.57819	0.805775	0.961776
OSBPL6	1.96573	1.66683	4.8926	10.9518	14.4715	14.4574	18.2904	15.8264	11.2143	11.7174	16.5741	7.65486	11.0604
SLC1A3	0.982867	7.08404	3.91408	3.84794	3.10104	0	3.29827	5.03568	1.95031	5.32609	0.368313	1.20866	3.8471
XRCC5	176.425	187.519	216.253	450.209	413.989	330.006	382.599	343.385	275.644	299.859	247.874	318.281	319.791
LXN	21.6231	25.8359	27.3986	7.99187	10.8536	4.40008	3.89795	8.3928	8.77641	1.59783	6.99794	4.83465	8.1751
SP140	0.491433	13.3347	9.7852	0	0	0	0	0	0.162526	0	0	1.20866	0.480888
MKNK1	10.8115	8.75087	11.7422	25.7516	35.1451	29.5434	32.383	42.2038	32.8303	26.0978	27.6235	26.9935	30.2959
TNS1	45.7033	66.2566	63.6038	0.295995	1.2921	1.25716	1.19937	0.959177	0.325052	0.532609	1.10494	0	0
REXO1	2.45717	0.833416	0.97852	5.32792	6.4605	5.02866	4.79748	4.79588	4.22568	2.66304	7.36625	3.2231	9.13687
SAR1A	97.7953	59.5893	70.4535	68.6709	54.0098	53.4295	77.6592	64.7444	69.8862	56.9891	64.0864	75.7429	77.423
CDC14A	5.8972	11.2511	5.87112	1.18398	1.2921	1.25716	1.49921	0.719383	3.08799	2.13043	0.736625	1.20866	3.36622
RAPGEF3	2.9486	7.50075	3.91408	2.36796	1.80894	7.54299	4.1978	2.63774	3.90062	2.13043	2.9465	0.402888	6.25154
CEACAM1	34.8918	24.1691	45.0119	29.0075	14.9884	30.172	72.5619	62.5863	147.086	199.196	152.85	74.5342	52.8977
SENP1	13.2687	12.5012	12.7208	17.7597	25.5836	21.3718	19.7896	14.8672	10.4017	12.25	9.57613	15.3097	11.0604
DUSP13	0	0	0	0.295995	1.80894	1.88575	1.49921	0.479588	0.487578	0.532609	1.10494	0	0
CIC	14.2516	7.91745	11.7422	16.2797	28.6846	13.2002	17.6907	14.6274	14.7899	13.8478	19.8889	10.878	31.2577
LIPE	1.96573	0.416708	0	6.80789	4.65156	11.3145	6.89638	5.27547	3.41305	1.59783	5.893	1.61155	1.44266
FDFT1	150.87	86.2586	106.659	351.642	298.475	290.405	335.824	304.778	346.505	300.924	292.809	198.221	183.218
PAFAH1B3	7.86294	7.91745	3.91408	23.6796	32.3025	20.1146	20.3893	17.9846	14.1398	8.52174	26.1502	20.1444	27.4106
OPHN1	1.96573	10.4177	9.7852	2.95995	1.03368	3.14291	1.19937	2.15815	3.25052	3.19565	2.20988	2.82021	7.21332
KIF22	14.743	8.33416	7.82816	17.7597	22.9994	18.2289	9.59496	12.7091	6.50104	11.1848	6.62963	3.2231	5.77066
SCGN	1.4743	2.50025	2.93556	0	0	0	0	0	0	0	0	0	0
CARMIL1	12.2858	26.6693	24.463	33.1515	36.4372	16.9717	26.686	26.1376	37.2185	38.3478	30.9383	40.6916	33.1813
PGM1	26.046	17.5017	11.7422	48.2472	71.3239	50.9152	44.0769	59.7088	32.8303	35.1522	29.0967	24.1733	26.9297
DDX1	140.55	138.347	119.379	231.764	170.557	187.946	191.599	191.596	166.589	146.467	137.012	188.149	201.492
DNM2	36.3661	25.4192	36.2053	47.3593	33.853	34.572	47.9748	43.6425	64.6854	63.3804	74.0309	60.4331	104.353
EPB41L2	71.7493	118.762	85.1313	54.1671	34.3699	57.201	42.8775	38.6069	19.1781	25.0326	40.8827	21.353	17.7929
RIMS1	22.1145	39.1706	10.7637	0	0	0	0	0	0	0	0	0.402888	1.92355
MOXD1	24.0802	12.918	19.5704	0.295995	0	1.25716	0.299843	0.239794	0	0	1.47325	0	0.961776
STX7	36.3661	44.5878	50.8831	40.5514	35.9204	40.8579	38.3798	36.6885	42.0942	48.4674	41.251	47.5407	24.0444
RABL2B	11.303	11.6678	34.2482	19.8317	23.7746	20.1146	19.7896	19.9029	14.3023	29.2935	19.8889	23.3675	22.6017
KEAP1	15.2344	14.1681	8.80668	31.3755	32.8193	18.2289	24.8869	27.5763	25.5166	27.163	31.6749	29.8137	21.1591
DDX43	0.491433	0.833416	0	0.295995	0	0.628582	0	0	2.11284	1.06522	0	0	0
PTPRH	0	0	0	0.295995	0.25842	1.25716	1.19937	0.959177	3.08799	0.532609	0.368313	1.61155	0
SLC35C2	20.6402	15.8349	8.80668	18.9437	14.2131	13.8288	15.292	14.3877	16.0901	15.9783	19.1523	17.3242	20.1973
CRYBG3	34.8918	54.5888	56.7542	23.9756	21.1904	13.2002	16.4913	30.6937	42.5818	36.2174	26.1502	34.6483	65.4008
RFX3	5.8972	16.2516	11.7422	4.73593	5.42682	3.77149	2.99843	3.11732	5.52588	2.13043	3.68313	5.23754	5.28977
RIF1	89.4409	152.515	159.499	82.2867	63.0545	59.0867	68.0643	69.3005	73.9493	56.4565	61.8765	74.1313	74.0568
RAB21	85.018	80.008	63.6038	94.4225	100.267	75.4299	83.6561	102.392	103.854	96.4021	84.3436	80.5775	77.423
SLC4A4	3.93147	3.33366	1.95704	0	0	0	0	0.239794	0.487578	0.532609	0	0.805775	0
SMARCA2	236.871	256.275	180.048	92.0546	106.727	99.316	71.3625	80.5709	116.044	110.25	102.759	128.118	176.486
SESN1	14.743	53.7553	40.1193	26.0476	47.8077	38.3435	26.3861	26.6172	22.4286	21.8369	10.3128	16.5184	24.0444
MID2	8.8458	6.66733	14.6778	3.55194	4.39314	8.80015	8.99528	6.95403	5.20083	7.98913	2.20988	4.02888	12.984
COL5A3	0.982867	1.66683	0	0	0	0.628582	1.49921	0.959177	0.325052	1.06522	0.368313	0.402888	0
SRCAP	11.7944	17.5017	15.6563	21.6077	24.5499	18.2289	20.0894	24.9386	34.9431	23.9674	37.1996	30.2166	37.9902
PUM3	43.2461	58.3391	32.2912	150.958	122.749	103.716	122.336	93.28	90.852	90.0108	75.5041	96.2901	103.391
CNOT4	25.5545	32.5032	27.3986	16.2797	20.932	25.7719	17.3909	24.459	24.3789	29.8261	22.8354	30.2166	22.6017
PSEN1	26.5374	22.9189	22.506	25.4556	20.4152	22.629	27.5855	25.4182	41.4441	39.413	46.0391	43.5119	47.6079
CPOX	3.44003	5.41721	8.80668	22.1997	30.752	18.8575	18.2904	14.6274	16.5777	17.0435	15.4691	6.4462	5.28977
CLDND1	17.6916	14.5848	27.3986	31.6715	34.8867	32.6863	37.1805	27.5763	24.0539	39.413	16.5741	15.3097	11.0604
MOK	2.45717	2.50025	4.8926	10.6558	10.3368	8.80015	11.9937	7.91321	8.77641	12.25	6.99794	6.4462	13.4649
HSP90AA1	1634.51	1388.47	950.143	2460.31	1843.31	1454.54	1739.39	1641.87	1799	1307.55	1187.44	1590.2	1861.04
RBL1	2.9486	3.75037	1.95704	15.0958	12.921	10.0573	6.29669	7.67342	3.7381	2.66304	1.84156	2.01444	1.44266
DLGAP4	12.7773	11.2511	10.7637	11.5438	12.6626	18.8575	15.292	23.9794	15.9276	21.3043	21.3621	16.9213	18.2737
CROCCP3	0	0.416708	0.97852	0	0.51684	0	0	0	0.650104	1.06522	0	1.20866	0
NDC80	0	1.66683	0	44.1033	53.7514	20.1146	17.9906	16.306	3.90062	5.32609	1.47325	1.61155	2.40444
AP4E1	3.44003	8.33416	7.82816	14.7998	14.4715	13.2002	17.9906	13.1887	13.0021	17.5761	14.3642	16.1155	11.5413
RSBN1	28.5031	36.2536	26.4201	19.8317	28.6846	28.2862	21.8885	24.9386	19.8282	19.7065	19.1523	17.3242	12.984
MAGI3	26.046	30.8364	38.1623	23.3836	29.2015	13.8288	25.7865	28.5355	59.8096	56.4565	24.3086	59.2245	51.455
CXCL2	124.333	5.83391	2.93556	66.007	45.9988	18.8575	15.292	43.163	5.36336	8.52174	6.62963	2.41733	0.480888
COL4A4	0.491433	2.50025	1.95704	0	0	0	0	0	0.162526	0	1.47325	0.805775	0
TCF7	4.4229	10.4177	1.95704	2.07197	4.65156	3.14291	3.89795	0.959177	4.55073	3.19565	3.68313	2.82021	2.40444
OSTM1	22.1145	15.8349	12.7208	21.6077	8.01102	8.17157	17.9906	14.1479	26.6543	30.8913	25.4136	27.7992	19.2355
PCNP	90.9152	123.762	89.0454	127.278	130.761	93.0302	104.645	114.142	66.9607	72.9674	55.9835	58.4187	44.7226
EXD2	10.3201	11.2511	8.80668	7.69588	11.6289	6.91441	11.9937	8.153	12.677	8.52174	6.99794	7.25198	8.65599
ARG2	15.7259	7.91745	13.6993	10.9518	6.71892	5.65724	6.29669	8.153	7.96378	5.32609	2.9465	4.43176	1.92355
MEF2C	22.1145	45.0045	16.6348	0	0.77526	2.51433	0.899528	0	0	0	0	0	0
PTPRC	13.7601	36.2536	8.80668	0	0	0	0	0	0	0	0	0	0
PKP1	8.8458	7.08404	13.6993	300.435	512.705	393.493	437.77	580.782	346.18	550.717	559.099	508.847	401.542
UBA5	97.7953	70.8404	72.4105	50.6152	37.4709	38.3435	42.2778	39.0865	32.8303	34.6196	29.8333	33.8426	37.0284
STK17B	80.5951	91.6758	61.6468	42.9193	57.1108	51.5438	35.9811	58.27	47.2951	64.4456	49.3539	51.9725	50.0124
CDC14B	5.40577	7.91745	9.7852	7.10389	5.1684	3.14291	10.7943	7.19383	12.8396	4.79348	11.4177	18.1299	11.5413
ZNF510	5.40577	4.16708	5.87112	1.18398	3.35946	6.91441	2.39874	2.15815	2.11284	1.59783	2.20988	3.2231	3.36622
ZNF506	3.93147	7.08404	12.7208	1.47998	3.61788	3.14291	4.1978	2.39794	5.85094	5.32609	2.57819	7.65486	3.8471
JMJD4	7.3715	5.41721	10.7637	7.10389	7.49418	2.51433	6.89638	8.153	10.8892	10.1196	13.2593	6.84909	14.9075
DUSP12	6.38864	6.66733	3.91408	12.4318	10.8536	5.02866	12.5934	8.153	9.91409	4.26087	4.05144	2.82021	4.32799
AACS	91.4066	88.3421	67.5179	50.3192	52.7177	46.5151	41.3783	46.5201	55.4214	53.2609	58.5617	56.4043	57.7066
KIAA0141	24.5717	22.9189	34.2482	31.9675	33.5946	30.172	26.9858	32.3722	22.9162	25.0326	27.6235	33.4397	28.8533
CADPS2	116.47	119.595	115.465	3.84794	4.13472	0.628582	3.29827	4.79588	5.20083	1.59783	4.41975	6.04331	4.80888
PCDHB4	1.4743	3.33366	0	0	0.25842	0	0.599685	0.239794	0.650104	1.06522	0.736625	1.61155	0
PCDHGA2	0.491433	2.91696	0	0	0.25842	0	0.899528	0.479588	0.162526	1.06522	1.10494	0.402888	0.480888
HSPB11	18.183	22.5022	19.5704	48.2472	42.3809	32.0577	36.2809	37.1681	32.3427	14.913	15.4691	23.7704	14.9075
PHLPP1	31.9432	25.8359	17.6134	13.9118	14.7299	12.5716	18.5902	15.8264	16.4151	17.5761	9.94444	15.3097	16.8311
ATP8B1	57.4977	57.5057	35.2267	24.2716	25.5836	19.4861	21.8885	22.3009	36.5684	25.0326	22.4671	33.4397	40.8755
IL12RB2	4.91433	1.66683	0.97852	0	0.51684	1.88575	1.79906	0	0.162526	0	0	0.402888	0
SMARCD3	2.45717	3.33366	6.84964	0.295995	0.77526	0.628582	0	2.87753	0.81263	0.532609	1.10494	3.2231	2.88533
WDR70	14.743	17.9184	19.5704	17.4637	13.9547	13.8288	12.2935	13.6683	13.4897	13.3152	14.7325	16.5184	21.1591
FYB1	20.6402	46.6713	24.463	19.2397	18.8647	13.2002	21.5887	12.4693	43.0694	15.9783	22.8354	21.7559	16.3502
STRADB	7.3715	7.50075	7.82816	6.2159	8.01102	6.91441	4.79748	6.23465	11.3768	7.98913	9.57613	6.04331	9.61776
BZW1	33.9089	27.9194	43.0549	137.342	97.6828	126.974	150.221	150.351	102.066	145.935	69.9794	133.759	158.693
PGR	21.6231	42.5042	24.463	0	0	0	0	0	0	0	0	0	0
C1QTNF3	13.2687	2.91696	7.82816	0	0.25842	1.25716	0.299843	0.479588	0.487578	0.532609	0.736625	0	0
ME2	14.2516	20.4187	14.6778	42.9193	36.6956	69.1441	50.6734	40.0456	36.2433	30.8913	26.8868	26.5906	23.0826
C5orf22	14.743	12.5012	9.7852	16.2797	12.4042	8.17157	11.9937	11.5101	17.3903	15.9783	16.2058	14.504	9.61776
CCNT2	20.1488	45.4212	21.5274	21.6077	22.2241	14.4574	18.2904	28.7753	30.3924	23.4348	23.9403	26.5906	31.7386
FAM135A	12.2858	12.0845	6.84964	28.7115	28.4262	44.0008	29.3846	38.6069	36.5684	52.1956	26.1502	35.0512	41.8373
EPB41L3	5.40577	7.08404	5.87112	0.591991	2.06736	2.51433	6.89638	11.9897	11.3768	10.6522	11.4177	17.3242	21.1591
COBLL1	92.3895	70.4237	84.1528	50.0232	43.4146	45.8865	44.3767	54.1935	57.0466	83.6195	53.7737	64.0591	111.566
DLG3	62.4121	63.7563	91.0024	20.4237	23.2578	21.3718	20.0894	23.4998	34.293	32.4891	25.4136	38.2743	60.5919
KCNK2	2.45717	1.66683	2.93556	0	0	0	0.299843	0	0	0	0	0	0
SERTAD4	83.5437	41.6708	41.0979	15.6878	19.1231	4.40008	4.49764	8.3928	2.60042	5.85869	2.20988	5.23754	1.92355
TRAF5	9.33724	13.3347	9.7852	4.73593	4.13472	6.91441	4.49764	4.79588	2.11284	1.06522	1.10494	1.20866	3.36622
MRPL22	34.8918	22.9189	16.6348	48.8392	41.864	27.029	37.1805	42.9232	27.6294	15.9783	29.465	20.5473	8.65599
GEMIN5	7.86294	6.66733	5.87112	22.1997	11.1121	14.4574	17.6907	14.6274	13.3271	6.92391	6.62963	14.504	11.5413
NFE2L1	49.6348	43.7544	58.7112	60.383	57.3692	65.3726	71.3625	70.2597	67.2858	69.2391	78.0823	61.2389	95.2158
GSK3B	45.2119	46.6713	36.2053	50.9112	50.6503	57.8296	57.5698	48.4384	56.7216	58.0543	66.2963	74.1313	83.1936
ITGB5	42.7547	35.8369	37.1838	60.975	65.1218	90.5159	86.6545	82.729	61.9224	71.3695	80.6605	72.9227	33.6622
ERC1	36.8575	50.4217	31.3127	62.751	42.1225	61.6011	62.6671	83.4484	75.2495	66.5761	55.2469	94.6786	118.298
XPO1	26.5374	47.088	21.5274	81.9907	92.5144	59.7153	81.2573	81.53	62.735	66.5761	46.0391	59.6274	69.7288
RNF13	149.396	109.594	84.1528	37.5914	32.3025	36.4578	31.7833	30.9335	41.9317	41.0109	34.9897	39.0801	38.471
PALB2	5.40577	12.5012	18.5919	14.2078	9.30312	11.9431	13.4929	16.7856	11.2143	13.8478	13.6276	18.1299	14.4266
DOPEY1	16.7087	19.1686	29.3556	13.9118	13.9547	11.9431	14.9921	16.0662	20.1532	18.6413	18.0473	29.4108	21.64
LYRM2	61.4292	57.9224	31.3127	55.9431	45.7403	40.8579	50.6734	44.3619	43.3944	33.0217	33.8848	51.9725	39.9137
BCKDHB	30.9603	25.0025	43.0549	10.0638	8.01102	5.65724	6.89638	10.3112	8.93893	6.92391	6.62963	10.4751	13.4649
KAT6A	57.4977	81.2581	62.6253	61.567	56.8524	47.7723	56.6702	54.1935	63.0601	60.7174	58.93	65.6707	68.2861
ZCCHC6	40.2975	51.6718	39.1408	57.7191	50.3919	56.5724	82.4567	100.474	93.7775	107.587	72.5576	99.9161	154.365
ULK2	4.91433	4.16708	11.7422	6.5119	5.94366	5.02866	7.49606	7.19383	5.68841	3.19565	6.26132	5.64043	7.21332
GRHL2	18.6745	20.8354	14.6778	32.8555	40.0551	24.5147	30.2841	37.8875	39.4938	36.2174	19.5206	41.0945	36.0666
TNPO1	91.8981	110.428	97.852	135.862	107.244	133.259	155.019	151.07	139.772	133.152	135.907	165.587	238.52
PLOD1	28.0117	22.0855	10.7637	12.1358	19.8983	9.42874	13.4929	19.1835	12.352	8.52174	10.6811	8.05775	5.28977
P2RX5	1.4743	2.91696	0.97852	0.591991	0.51684	3.14291	4.1978	0.479588	0.975156	0.532609	3.31481	2.82021	0.480888
ITGAE	15.2344	13.3347	5.87112	20.7197	11.6289	15.7146	8.69543	13.9081	9.58904	5.32609	9.57613	5.64043	6.25154
DIS3	39.3147	48.7548	30.3341	58.3111	51.9424	54.6867	59.6687	64.7444	61.9224	90.0108	53.037	77.3544	71.1714
PIBF1	13.2687	19.1686	14.6778	6.5119	3.35946	7.54299	8.39559	8.153	10.5642	8.52174	8.8395	6.84909	6.73243
TDRD3	18.183	18.3352	12.7208	10.6558	6.20208	9.42874	10.7943	12.7091	9.91409	12.25	5.52469	14.1011	13.4649
NUFIP1	11.303	13.3347	6.84964	19.2397	18.0894	8.17157	14.0926	11.5101	12.352	20.7717	16.9424	16.1155	10.0986
PDS5B	41.7718	63.3396	51.8616	38.4794	32.3025	28.9148	29.3846	35.01	35.7557	31.4239	11.786	27.7992	36.0666
OXCT1	26.5374	20.4187	14.6778	33.1515	37.4709	30.172	35.0816	30.2141	19.6656	20.7717	19.1523	19.3386	19.2355
RRAGB	5.40577	4.58379	3.91408	1.77597	2.32578	0	2.69858	2.87753	2.43789	5.32609	2.9465	4.02888	2.88533
CYLD	50.1262	62.5062	34.2482	25.4556	18.3478	18.8575	27.8854	33.3314	51.3582	50.0652	39.7778	71.714	73.5759
SLC27A5	7.3715	2.50025	1.95704	5.32792	5.68524	2.51433	6.59654	4.3163	2.27536	2.66304	4.41975	0.805775	2.40444
ZNF324	3.44003	5.0005	1.95704	2.07197	5.68524	4.40008	5.99685	3.35712	5.20083	3.19565	6.26132	6.4462	6.25154
ZNF671	2.45717	5.41721	3.91408	1.77597	2.32578	0	3.59811	1.43877	0.975156	0	0.368313	1.61155	3.36622
ZNF416	3.44003	2.08354	0	2.36796	1.03368	1.88575	2.39874	2.15815	3.57557	5.32609	3.68313	2.82021	3.8471
ZNF586	2.45717	5.41721	2.93556	1.77597	3.35946	0.628582	0.899528	2.63774	0.975156	1.06522	1.47325	0.805775	1.44266
ZNF446	2.9486	2.50025	2.93556	4.14393	3.8763	1.25716	2.0989	3.83671	1.46273	2.66304	3.31481	0.805775	1.92355
ZNF264	22.6059	28.7529	20.5489	23.6796	23.2578	23.2575	21.5887	25.658	34.618	25.0326	28.7284	35.4541	25.968
RPS5	608.886	532.97	380.644	515.92	572.659	457.608	532.22	543.614	304.249	255.119	341.426	217.559	289.976
FAT1	16.7087	23.3357	21.5274	39.9594	40.8304	34.572	53.0721	64.9842	131.484	82.5543	90.6049	132.55	138.015
YTHDC1	101.235	112.511	67.5179	88.7986	85.537	77.3156	76.16	99.9942	94.9152	93.7391	65.928	97.9017	151.48
CHMP2B	93.8638	85.0085	103.723	123.726	118.098	100.573	124.135	131.887	146.111	128.359	171.265	132.147	179.852
SMAP2	24.0802	49.1716	40.1193	21.6077	24.5499	23.2575	23.9874	24.2192	24.704	27.6956	13.9959	33.4397	44.7226
PPIE	7.86294	10.4177	9.7852	18.6477	18.0894	10.6859	23.3877	22.0611	11.7019	13.3152	8.8395	15.3097	12.0222
ZMPSTE24	38.8232	31.6698	34.2482	44.6953	32.8193	29.5434	37.7802	31.8926	64.5228	53.7935	52.3004	49.9581	73.095
STARD7	143.99	114.178	75.3461	103.006	76.4923	73.5441	81.2573	76.0148	62.5725	52.7282	59.2983	60.836	51.9359
NOA1	29.486	38.3371	25.4415	35.5194	35.1451	37.7149	41.978	33.3314	26.3292	43.1413	28.3601	22.9646	17.7929
REST	76.6636	101.26	59.6897	71.6309	70.0318	67.8869	80.058	86.3259	111.493	95.8695	74.7675	98.3046	123.107
SSH1	6.38864	9.58429	11.7422	34.0395	29.7183	33.3149	34.182	34.5304	22.9162	19.1739	20.2572	26.9935	29.8151
GSTP1	206.894	88.7588	222.124	1651.65	1628.82	2061.75	2013.14	1967.51	1130.69	1000.24	1859.98	1339.6	1287.34
APLP2	356.781	333.366	285.728	694.701	628.994	732.927	666.55	695.403	960.691	842.054	809.551	995.535	1079.59
FAM234B	7.3715	4.16708	11.7422	3.55194	5.94366	3.77149	5.99685	4.79588	3.08799	5.32609	1.47325	2.82021	2.88533
SLCO1A2	2.45717	12.5012	2.93556	0	0	0	0	0	0	0	0	0.402888	0.480888
WBP11	57.0063	60.4227	58.7112	65.119	73.6497	53.4295	44.0769	51.7956	47.6201	63.913	32.0432	38.6772	56.7448
EIF3I	79.1208	84.175	64.5823	163.093	143.682	155.26	168.212	170.494	107.43	91.0761	105.706	99.9161	66.8434
COL16A1	7.3715	7.50075	11.7422	21.9037	28.943	23.2575	9.29512	18.2244	10.0766	6.3913	8.8395	4.43176	0.480888
NA,,30	28.0117	23.7524	27.3986	31.9675	32.0441	33.3149	25.4866	25.8978	25.1915	27.163	30.57	39.0801	58.1875
NCOA1	61.4292	67.5067	61.6468	9.47185	9.56154	13.2002	11.6939	12.4693	24.5414	34.6196	10.6811	21.7559	32.7004
AGBL5	26.046	15.8349	28.3771	14.7998	14.4715	20.1146	13.1931	14.6274	12.677	9.05435	16.2058	8.05775	15.3884
EFR3B	0.982867	0	0	1.18398	0	1.25716	0.599685	1.43877	1.30021	0.532609	1.84156	5.64043	4.32799
KIF3C	0.491433	1.66683	1.95704	5.03192	3.61788	4.40008	4.79748	7.43362	9.58904	3.72826	9.20782	7.65486	7.69421
RAB10	188.71	164.183	172.22	483.656	431.561	465.151	584.993	816.26	905.758	1295.3	819.127	900.454	964.181
HADHA	179.865	170.017	150.692	236.796	248.6	275.319	285.75	326.6	239.726	184.815	153.586	233.272	354.895
MAPRE3	2.45717	2.91696	0	1.18398	3.8763	1.88575	4.1978	3.35712	4.06315	2.13043	6.99794	7.25198	11.0604
CAD	1.4743	2.08354	4.8926	18.0557	17.5726	12.5716	15.292	12.2295	13.8147	10.6522	9.57613	9.6693	11.0604
CD59	725.847	368.787	576.349	301.323	205.185	579.553	475.25	448.655	408.753	394.13	449.341	369.045	302.479
CD82	114.504	67.5067	80.2387	158.358	193.815	150.231	204.493	239.075	207.383	243.935	198.152	223.603	262.565
BCORL1	8.8458	4.16708	11.7422	5.32792	6.20208	5.02866	5.39717	5.51527	7.63872	5.32609	5.52469	8.46064	4.32799
ATRX	223.602	361.286	298.449	131.422	144.715	132.631	150.221	169.774	238.101	154.456	139.959	260.668	275.068
AK6	28.0117	22.0855	20.5489	39.0714	25.3252	26.4005	25.7865	30.4539	23.5663	18.1087	22.0988	13.6982	6.73243
FCN1	5.8972	2.08354	0	0	0	0	0	0	0	0	0	0	0
MYNN	11.303	15.0015	7.82816	8.58386	10.5952	7.54299	8.09575	12.7091	8.45135	7.45652	9.94444	8.46064	11.0604
MECOM	14.743	25.4192	26.4201	6.5119	9.81996	3.77149	5.99685	8.87239	22.2661	14.3804	8.8395	11.2809	23.5635
SCAMP1	76.6636	74.5908	82.1957	50.3192	62.7961	72.287	57.8696	78.4127	75.2495	95.8695	71.4527	70.9082	62.9963
PREP	23.0974	15.0015	23.4845	63.935	63.3129	56.5724	55.4709	70.0199	61.1098	54.3261	62.6132	53.584	32.7004
HACE1	3.44003	5.0005	9.7852	5.62391	5.42682	3.14291	5.09732	4.0765	3.08799	4.26087	3.68313	4.43176	4.32799
SEH1L	14.2516	17.085	6.84964	41.1434	41.864	25.1433	27.5855	34.0508	25.1915	22.3696	17.3107	11.2809	3.36622
WDR47	7.86294	8.75087	3.91408	27.2316	22.741	28.9148	30.2841	24.459	25.029	31.9565	22.4671	25.3819	34.6239
WDFY1	27.0288	35.4202	26.4201	51.7992	55.0435	58.4582	49.1742	52.7547	45.1822	45.2717	35.7263	50.3609	37.0284
OVGP1	0.491433	0.416708	0	0.295995	1.55052	1.25716	0	0.479588	0.650104	0.532609	0.368313	0	3.36622
SLC25A24	21.1316	15.4182	16.6348	67.4869	60.2119	54.0581	62.0674	64.0251	58.3468	53.7935	55.9835	66.4765	25.0062
MAP3K4	27.5203	31.6698	14.6778	21.9037	24.8083	19.4861	17.9906	22.3009	26.3292	25.5652	20.9938	22.9646	26.4488
IGSF9	0.982867	7.08404	0.97852	20.7197	22.2241	25.7719	18.5902	22.3009	9.75156	13.8478	24.677	22.9646	17.7929
ZNF213	10.3201	4.16708	4.8926	4.73593	3.61788	11.9431	2.99843	4.55609	4.06315	10.1196	8.8395	3.2231	2.40444
AKR1B1	25.5545	22.0855	12.7208	70.7429	65.3803	69.1441	65.9654	79.1321	55.4214	41.0109	65.1913	43.5119	19.2355
CPNE3	83.0523	93.7593	77.3031	163.981	171.074	175.374	166.413	196.391	194.381	237.011	152.481	188.954	150.518
RRN3	12.2858	13.3347	13.6993	23.9756	19.8983	32.0577	24.8869	19.6631	17.7153	17.5761	18.4156	20.5473	13.9458
CTTN	82.5608	77.9244	77.3031	274.98	224.825	284.119	282.752	285.595	280.52	291.869	317.486	296.525	159.174
MTIF2	66.3435	73.3406	53.8186	87.3186	79.0765	75.4299	86.6545	92.3208	64.1978	81.4891	43.0926	74.1313	91.3687
DDHD2	32.4346	26.6693	27.3986	27.5276	21.1904	29.5434	28.485	31.413	17.5528	19.1739	21.3621	14.1011	6.25154
TTC39A	6.38864	5.41721	12.7208	3.25595	1.03368	5.02866	5.39717	5.75506	10.0766	4.79348	13.2593	5.64043	8.1751
EPS15	41.7718	42.5042	49.9045	36.9994	35.4035	38.3435	39.8791	45.0813	38.3561	47.4022	35.7263	33.8426	28.8533
ORC1	0	0	0	5.62391	8.78628	2.51433	2.69858	4.79588	0.650104	0	1.47325	1.20866	0.480888
MGST2	107.133	95.8429	43.0549	96.1985	134.378	61.6011	101.647	96.3973	101.091	123.565	104.232	53.1812	35.5857
CHERP	27.0288	28.7529	50.8831	51.2072	42.1225	36.4578	36.8806	43.6425	38.1936	43.1413	44.1975	51.1667	66.8434
ATG16L1	5.40577	6.25062	9.7852	16.8717	12.1457	25.1433	21.2888	18.4642	18.528	16.5109	11.0494	14.1011	13.9458
USP40	26.5374	29.5863	22.506	27.5276	38.2462	33.3149	36.8806	41.0048	36.5684	33.5543	41.251	47.5407	57.7066
POMGNT1	6.38864	11.2511	6.84964	15.6878	10.8536	20.1146	20.6891	12.4693	8.93893	7.45652	9.57613	6.4462	3.8471
RAD54L	0.491433	0.416708	0	2.66396	3.35946	1.25716	1.49921	0.719383	0.325052	0	0.368313	0	0
MAST2	7.3715	7.50075	7.82816	7.39988	6.20208	6.91441	8.99528	5.75506	9.91409	7.45652	9.20782	12.0866	10.5795
NA,,31	75.1893	76.6743	38.1623	104.19	93.0312	53.4295	74.0611	74.8158	116.206	59.1195	68.8745	82.1891	99.0629
B4GALT1	107.624	153.349	135.036	100.638	109.57	105.602	98.3483	100.953	143.836	145.935	147.325	165.184	116.375
CHMP5	54.0577	57.089	51.8616	130.534	125.334	138.288	140.926	147.713	127.908	190.674	177.895	130.536	33.6622
NFX1	48.1605	53.7553	41.0979	38.7754	39.2798	38.9721	40.7786	42.4436	36.8934	26.0978	31.3066	43.5119	43.7608
DIMT1	27.5203	29.1696	20.5489	49.1352	34.6283	33.3149	44.0769	34.0508	24.3789	20.2391	27.9918	24.5761	16.8311
IPO11	8.35437	11.6678	6.84964	9.76785	8.01102	12.5716	8.39559	10.3112	9.26398	6.92391	7.73457	10.4751	10.0986
FOLH1	46.6862	29.1696	61.6468	0	0	0	0	0	0.162526	0	0	0	0
EIF2AK1	91.4066	96.6763	68.4964	63.935	73.3913	65.3726	63.5666	64.2649	54.7713	68.7065	39.0411	77.3544	57.2257
EPDR1	18.183	22.0855	21.5274	14.7998	8.52786	8.17157	4.1978	14.3877	32.8303	25.0326	18.0473	34.2454	62.5154
SNX10	1.96573	2.08354	1.95704	3.25595	3.35946	0.628582	1.49921	2.15815	2.27536	0.532609	1.10494	0.805775	1.44266
SEPHS1	27.5203	17.085	25.4415	39.3674	32.0441	27.029	29.6844	27.3365	26.3292	10.1196	29.0967	16.1155	25.4871
MRPL28	2.45717	5.41721	0.97852	28.1196	27.3925	23.2575	23.3877	19.9029	12.352	7.45652	13.9959	7.65486	11.5413
ITPKC	20.6402	15.8349	24.463	26.0476	20.1568	46.5151	26.3861	19.6631	39.9814	43.1413	38.6728	24.979	29.8151
CEACAM6	172.493	177.101	125.251	125.798	64.605	100.573	195.497	256.34	1006.69	1180.26	1204.38	885.144	770.383
FAT2	0.982867	1.25012	0.97852	23.0876	49.6166	20.1146	23.0879	31.413	25.029	14.3804	33.5165	26.1877	7.69421
RBM22	38.3318	49.1716	71.432	76.9588	67.1892	54.6867	60.2683	57.7904	52.0083	53.2609	55.6152	82.592	56.2639
TMED2	373.489	251.692	389.451	169.901	167.715	136.402	181.405	145.795	186.092	170.435	231.3	205.876	260.641
ERO1B	18.6745	17.9184	7.82816	0.887986	0	0.628582	0.899528	0.479588	0.975156	1.06522	0.368313	3.2231	2.40444
ZFAND6	47.669	38.7539	39.1408	47.6552	47.0324	45.2579	39.2794	54.4333	60.1346	64.4456	47.8807	53.1812	34.1431
HSD17B2	12.7773	12.5012	12.7208	3.84794	2.5842	0	4.79748	8.153	6.33851	4.79348	1.84156	4.43176	3.8471
TXLNG	23.5888	20.8354	11.7422	31.0795	18.6062	22.0004	33.8822	22.0611	21.2909	22.3696	15.1008	22.1588	21.64
LAT2	2.9486	1.25012	1.95704	0.295995	0	0	0	0	0.650104	0.532609	0	0.402888	0
HUWE1	49.1433	75.4242	102.745	62.159	66.9308	71.6584	79.1584	84.4076	103.529	75.0978	76.9774	104.348	173.12
ZW10	10.3201	8.75087	5.87112	18.6477	14.2131	18.8575	12.8932	13.4285	11.8644	14.913	8.10288	14.9068	12.5031
ALG9	7.86294	8.75087	18.5919	7.39988	9.81996	9.42874	5.09732	5.03568	5.20083	7.45652	5.52469	4.83465	4.32799
ACOX3	15.2344	12.5012	14.6778	12.4318	13.6963	16.3431	11.394	19.4233	19.0155	25.0326	10.3128	15.3097	22.1209
MTMR2	34.8918	36.6703	26.4201	34.6315	32.5609	44.0008	38.9795	31.1732	29.2547	31.4239	35.7263	24.1733	24.5253
PPP1R15A	47.1776	21.2521	14.6778	76.6628	99.2333	87.373	75.5603	105.03	28.4421	30.3587	39.4095	33.4397	33.6622
TRIP6	27.5203	21.2521	8.80668	92.6465	96.6491	89.2587	88.7534	85.6065	63.3851	58.0543	86.9218	53.9869	55.3021
FTL	590.703	415.041	407.065	254.852	256.353	237.604	222.783	264.973	263.617	168.304	506.43	311.835	473.675
SRRT	53.5663	40.004	40.1193	77.5508	83.2112	59.7153	57.2699	57.3108	51.8458	61.7826	44.1975	51.1667	104.834
BAX	1.96573	1.25012	2.93556	9.76785	9.56154	5.02866	9.8948	9.35197	2.27536	4.79348	11.0494	9.26641	13.9458
NLK	6.88007	12.5012	11.7422	9.17586	6.4605	2.51433	5.09732	5.03568	13.4897	7.98913	9.94444	13.6982	12.984
PIGS	29.9774	15.8349	21.5274	35.8154	32.8193	37.0864	34.4819	31.6528	35.4307	34.6196	42.356	30.6195	48.0888
TMPRSS11E	6.38864	9.16758	7.82816	12.7278	6.20208	5.65724	8.69543	36.9283	141.723	173.098	61.1399	43.9147	97.6203
ATXN7L3	13.7601	12.0845	16.6348	23.9756	29.2015	25.7719	24.8869	27.8161	25.3541	27.6956	17.3107	22.1588	39.9137
PGS1	3.93147	7.08404	2.93556	5.91991	4.65156	3.14291	6.29669	2.39794	6.33851	6.92391	9.20782	4.43176	9.13687
PSMC5	48.1605	43.7544	35.2267	64.231	53.2345	42.115	62.3672	52.5149	53.3085	36.75	50.0905	41.9003	71.1714
UIMC1	10.8115	15.4182	12.7208	22.4956	20.6736	14.4574	17.6907	21.3417	14.3023	12.25	8.8395	10.4751	11.5413
MMP2	5.8972	10.4177	5.87112	0	0	0	0	0	0.325052	0	0	0.402888	0.480888
MT3	13.7601	10.001	10.7637	0	0	0	0	0	0	0	0	0	0
LPCAT2	11.7944	15.4182	9.7852	8.87986	17.831	6.28582	14.3924	14.8672	17.8779	19.7065	18.7839	22.5617	5.77066
NA,,32	0.491433	1.66683	0	0	0	1.88575	0.299843	0.479588	0	0	0	0.402888	0
OGFOD1	24.5717	32.0865	22.506	63.935	46.5156	40.2293	55.7707	45.0813	63.0601	59.1195	68.1378	62.8505	100.506
SH3BP2	9.33724	10.001	15.6563	13.9118	28.4262	9.42874	8.09575	17.2652	10.7267	21.8369	10.3128	6.84909	6.73243
NOP14	30.9603	30.4197	32.2912	66.303	56.0771	41.4864	53.0721	50.5966	45.8323	51.663	36.463	52.3754	72.6141
ADD1	77.6465	89.1755	85.1313	81.3987	86.5707	84.8586	80.6576	94.2391	89.0643	92.1413	103.128	108.78	89.9261
L2HGDH	6.38864	9.16758	2.93556	13.0238	15.5052	8.80015	10.7943	16.306	11.2143	12.7826	7.73457	11.6837	11.0604
TXNDC16	10.3201	16.2516	12.7208	4.43993	4.13472	3.14291	2.99843	3.59691	2.27536	2.66304	1.47325	1.61155	0.480888
RTRAF	91.4066	74.5908	90.0239	116.326	114.222	89.8873	98.0485	96.6371	93.1274	69.2391	74.0309	75.34	65.8817
NID2	0.491433	2.50025	0	0.295995	0	0	0	0.239794	0.81263	0	0.368313	1.61155	2.40444
GMCL1	28.5031	41.2541	43.0549	34.9274	29.2015	27.6576	23.0879	32.3722	32.6677	32.4891	22.0988	34.6483	24.0444
SF3B2	122.367	122.512	93.938	162.205	149.625	160.289	134.629	128.29	116.856	100.13	101.654	134.967	198.607
KLHL42	14.2516	23.3357	16.6348	42.3273	22.741	35.8292	38.9795	42.6834	21.616	21.8369	16.5741	26.1877	28.8533
NA,,33	2514.67	1567.24	1398.31	250.412	286.329	292.291	263.861	320.125	297.91	273.228	213.621	229.243	226.017
DNM1L	26.5374	28.7529	24.463	76.3668	51.684	74.1727	77.9591	71.2189	58.9969	66.0435	43.8292	62.4476	65.8817
PTHLH	1.4743	1.25012	0.97852	63.343	73.1329	37.7149	35.6813	108.387	95.8904	68.7065	82.1337	43.9147	78.8656
PHACTR3	0	0	0	3.25595	2.06736	1.88575	16.1915	7.91321	4.71325	5.85869	2.20988	8.46064	9.13687
ERGIC2	153.327	143.348	107.637	107.446	86.5707	78.5728	101.347	107.428	112.631	126.228	81.7654	132.147	75.0185
TFAP2C	57.4977	42.0875	35.2267	28.1196	30.2351	37.7149	33.2825	25.1784	32.0176	33.0217	35.7263	32.231	27.8915
AURKA	0.982867	1.66683	0.97852	66.007	76.2339	31.4291	27.5855	33.5712	11.7019	11.7174	5.893	8.05775	13.4649
PIR	1.96573	1.25012	2.93556	26.3436	30.4936	40.8579	32.9827	35.9691	14.6273	12.7826	14.7325	12.0866	11.0604
AAMDC	15.7259	12.5012	12.7208	6.2159	5.42682	3.77149	4.49764	5.99486	7.4762	3.19565	11.4177	5.23754	12.0222
RFX2	1.4743	1.66683	0	4.43993	2.84262	6.91441	1.79906	3.83671	1.62526	2.13043	1.10494	3.2231	0.961776
METTL2A	10.3201	10.4177	3.91408	13.6158	12.921	6.91441	15.292	8.87239	11.0518	13.3152	8.47119	18.1299	7.69421
SULT2B1	2.9486	5.41721	2.93556	32.2635	34.1114	30.8005	60.2683	61.8669	63.0601	95.8695	44.1975	44.3176	57.7066
ALG6	10.3201	5.41721	4.8926	5.03192	6.97734	5.02866	6.29669	4.0765	7.80125	7.98913	6.26132	8.46064	7.21332
CNOT3	4.91433	5.83391	1.95704	6.80789	9.0447	5.65724	4.1978	5.27547	6.17599	6.3913	4.41975	7.25198	8.65599
GP6	0	0	0	0.295995	0	0	0	0	0.162526	1.06522	0	0	1.44266
PTPN4	16.2173	22.0855	20.5489	10.0638	10.5952	5.02866	8.69543	7.43362	10.8892	12.7826	9.94444	11.6837	17.312
DDX18	71.2579	85.8419	77.3031	187.661	138.513	127.602	149.022	125.892	111.818	95.3369	87.6584	99.5132	114.451
KHSRP	76.6636	109.594	96.8735	243.604	267.723	176.632	191.599	179.126	127.583	148.065	132.961	122.478	169.273
NA,,34	126.298	117.512	88.0668	119.286	109.828	107.488	96.8491	109.586	83.2133	84.1521	137.381	122.075	110.604
ASAP3	14.743	14.1681	15.6563	0.887986	1.55052	5.02866	2.69858	2.39794	3.25052	6.3913	2.20988	6.4462	2.88533
EDEM2	9.82867	5.0005	6.84964	5.91991	7.23576	8.17157	12.2935	10.0714	9.10146	6.3913	11.786	8.46064	1.44266
DNMT3B	0.491433	0	0	2.07197	1.80894	0.628582	0.899528	0.959177	0.487578	1.59783	0.736625	0.402888	1.44266
TPX2	0	0.416708	0	95.9025	146.524	73.5441	60.868	64.5046	10.7267	32.4891	12.1543	11.2809	17.7929
FER1L4	0	1.25012	1.95704	0	1.03368	0.628582	0.599685	1.19897	0.975156	2.66304	1.84156	1.61155	0.961776
PDRG1	10.3201	10.001	10.7637	13.9118	12.4042	11.3145	16.4913	9.35197	19.9907	11.1848	22.4671	20.5473	28.3724
EPB41L1	77.6465	67.09	66.5394	9.47185	15.7636	7.54299	13.4929	16.5458	49.8955	56.4565	40.1461	58.0158	95.2158
SLC15A1	0	0.416708	0	0	0	0	0	0	3.08799	1.59783	1.47325	1.61155	1.44266
DOCK9	25.5545	32.5032	55.7757	38.4794	45.2235	46.5151	48.8743	56.3516	77.1999	85.75	51.9321	39.8859	25.0062
ANKRD10	30.4689	34.5868	47.9475	23.0876	18.6062	28.9148	21.5887	14.1479	20.6408	17.5761	19.1523	16.1155	12.5031
TGDS	5.40577	7.50075	5.87112	9.47185	7.23576	3.77149	2.99843	7.43362	6.01346	7.98913	3.68313	2.41733	4.80888
DOCK3	1.4743	0.833416	2.93556	0.295995	1.55052	0.628582	0.899528	1.67856	4.55073	7.98913	2.57819	4.83465	5.77066
C3orf18	7.3715	2.50025	1.95704	1.47998	0.51684	0.628582	0.599685	1.91835	0.162526	0	0.736625	0	0.961776
COQ9	19.6573	16.2516	23.4845	13.9118	10.8536	15.086	14.0926	13.4285	13.0021	13.3152	14.3642	10.0722	16.3502
TMEM40	0.491433	0	0	68.9669	49.6166	85.4872	92.3515	107.428	103.529	113.978	111.23	120.061	117.337
KIF9	21.1316	21.2521	7.82816	21.3117	9.0447	6.91441	13.1931	15.5866	14.7899	11.1848	14.7325	15.7126	5.77066
ARHGAP28	1.96573	0.416708	0.97852	0.295995	0.25842	0.628582	0.899528	2.87753	0.975156	1.06522	1.10494	0.402888	1.92355
CRLS1	37.3489	30.003	30.3341	39.0714	34.3699	24.5147	28.1852	27.5763	29.9048	25.0326	25.7819	19.3386	4.80888
PPP1R13B	15.2344	39.5873	51.8616	5.32792	7.23576	7.54299	5.69701	11.0305	10.5642	10.1196	12.5226	7.65486	13.4649
ATRN	13.7601	10.4177	12.7208	14.2078	10.3368	8.80015	13.4929	15.8264	20.6408	19.7065	18.0473	21.353	7.21332
SMOX	5.40577	6.66733	2.93556	2.95995	1.55052	2.51433	5.69701	4.79588	3.7381	2.66304	3.31481	3.2231	3.36622
FKBP1A	98.2867	70.4237	43.0549	231.468	195.366	231.947	242.872	287.993	189.018	152.326	279.918	219.977	194.76
NSFL1C	27.0288	27.086	18.5919	55.6471	55.3019	59.0867	68.0643	72.8974	51.6833	58.5869	58.5617	57.21	50.4932
SLC4A11	11.7944	11.2511	5.87112	7.10389	6.97734	1.88575	7.79591	7.67342	27.1418	16.5109	20.9938	21.353	35.1048
C20orf194	9.33724	14.1681	5.87112	11.5438	13.6963	18.8575	20.0894	22.0611	27.3044	22.3696	15.1008	12.0866	19.2355
ZNF343	4.91433	5.0005	0.97852	1.77597	2.06736	2.51433	1.79906	1.91835	3.08799	0.532609	2.57819	2.41733	0.961776
EBF4	0.491433	1.66683	6.84964	0	0.25842	0	0	0	0.162526	0	0	0	0
MAVS	56.5149	65.8399	82.1957	50.9112	57.1108	57.8296	58.4693	68.3414	70.0487	96.9348	76.2407	98.3046	103.872
LZTS3	43.2461	37.5037	55.7757	2.07197	1.80894	0.628582	0.899528	1.43877	13.8147	6.92391	9.94444	8.46064	12.5031
XRN2	87.9666	112.928	85.1313	129.35	116.289	95.5445	119.037	113.183	111.98	90.5435	70.3477	120.463	179.371
KIZ	7.86294	15.8349	7.82816	6.80789	10.3368	3.77149	7.49606	6.47444	5.68841	3.19565	3.68313	4.43176	9.61776
DYNLL1	108.115	90.8424	78.2816	419.425	410.371	352.006	418.58	486.542	381.774	370.163	417.298	375.491	240.444
TESC	542.051	253.359	538.186	0	0	0	0	0	0.162526	0	0.368313	1.61155	1.44266
SNX5	87.4752	110.428	87.0883	220.221	187.096	157.774	170.311	149.632	103.854	86.2826	108.284	105.557	76.9421
RPL6	411.821	429.209	172.22	452.873	457.92	472.694	486.345	490.619	209.171	268.435	156.533	165.99	50.9741
MAPKAPK5	27.5203	28.7529	29.3556	36.1114	32.3025	28.9148	27.5855	26.857	24.5414	19.7065	23.9403	22.9646	20.1973
P2RX7	1.96573	7.91745	0	1.18398	1.80894	1.25716	0.899528	0.479588	0	0.532609	0	0.402888	0
ESF1	61.4292	82.5082	47.9475	115.142	95.357	110.631	97.149	106.229	91.0146	71.9022	51.5638	83.8006	83.1936
RBBP9	24.0802	13.3347	27.3986	11.5438	12.4042	11.3145	17.6907	14.6274	14.4648	10.6522	16.9424	16.9213	13.4649
NA,,35	126.298	92.0925	105.68	93.8305	76.4923	60.3439	86.3546	76.9739	80.7754	68.7065	82.8704	86.2179	121.184
SLC23A2	7.3715	12.5012	2.93556	11.5438	8.78628	10.6859	11.6939	8.63259	7.96378	9.58695	8.10288	12.4895	10.5795
SLC8B1	5.40577	4.16708	18.5919	2.07197	4.39314	4.40008	5.99685	5.75506	10.0766	11.7174	10.3128	11.6837	11.5413
TMEM230	77.6465	60.8394	37.1838	50.0232	47.5493	54.6867	49.474	51.316	43.3944	39.9456	52.3004	40.2888	11.0604
DZANK1	2.9486	4.58379	2.93556	2.95995	0.77526	7.54299	2.69858	2.63774	3.57557	5.32609	5.893	4.02888	3.8471
KDM2B	9.33724	15.0015	10.7637	22.7916	15.5052	18.2289	21.2888	18.4642	14.1398	24.5	24.3086	29.4108	17.7929
TASP1	5.8972	12.918	11.7422	10.3598	12.4042	10.0573	10.1946	10.3112	9.58904	5.32609	4.78807	7.65486	10.5795
OAS1	19.1659	7.91745	5.87112	9.47185	11.3705	15.086	9.59496	12.4693	42.4193	47.4022	38.3045	30.6195	25.0062
GCN1	36.8575	39.1706	45.0119	95.6065	76.7507	76.0585	96.8491	66.6628	90.6895	73.5	108.652	111.6	116.375
RPLP0	1057.07	804.247	514.702	1368.39	1472.22	1316.25	1516	1499.43	715.277	706.239	827.599	682.492	560.715
PXN	27.5203	30.003	44.0334	148.886	127.918	137.031	157.417	141.958	109.543	88.413	139.959	109.183	58.1875
SIRT4	3.44003	2.50025	0.97852	1.18398	0.25842	0.628582	0.599685	1.19897	0.975156	1.59783	0.736625	0.805775	0
KIF16B	29.9774	34.5868	25.4415	25.4556	43.673	22.0004	25.7865	38.1273	32.6677	23.4348	25.0453	30.6195	39.9137
TRMT6	16.2173	14.5848	13.6993	78.7348	42.1225	69.1441	78.2589	59.9486	49.4079	46.3369	37.5679	41.4974	29.8151
CHGB	0	3.33366	1.95704	0.295995	0.25842	0.628582	0.299843	1.43877	0.162526	0	0	0	0
PEBP1	980.41	696.736	867.948	474.777	476.268	433.722	483.946	472.155	418.992	345.663	490.593	496.358	434.242
BRAP	27.5203	24.5858	25.4415	14.5038	20.6736	10.0573	12.5934	15.3468	21.4534	15.4456	20.6255	23.3675	28.8533
ERP29	237.854	133.763	169.284	118.99	115.255	108.745	114.54	115.101	129.046	107.054	152.85	144.637	159.655
NOS1	8.8458	27.9194	16.6348	44.1033	36.6956	18.8575	59.9685	69.5403	32.6677	15.9783	4.41975	2.82021	19.7164
FUS	90.4238	109.178	67.5179	233.244	201.309	128.231	152.92	147.473	126.77	112.38	99.4444	87.8295	133.687
IGBP1	133.67	117.095	130.143	69.5589	77.2676	69.1441	74.3609	78.4127	72.3241	69.7717	46.4074	57.21	67.3243
FXYD5	4.4229	10.001	5.87112	39.9594	36.4372	44.6294	39.2794	45.5609	56.7216	41.0109	40.8827	19.7415	63.4772
ZNF302	23.5888	21.2521	15.6563	7.69588	8.01102	4.40008	6.29669	5.75506	9.42651	11.1848	5.52469	9.26641	11.0604
GRAMD1A	60.9378	14.5848	27.3986	13.0238	6.97734	16.3431	9.8948	7.91321	4.22568	4.26087	2.57819	4.02888	5.28977
FXYD3	281.1	124.596	246.587	440.737	585.063	622.297	563.404	514.838	409.566	296.13	614.346	336.008	293.823
HEPH	2.45717	2.50025	3.91408	0	0	0	0	0	0.325052	0	2.57819	0.805775	0.480888
CDIP1	10.3201	7.91745	12.7208	47.6552	60.2119	29.5434	35.3814	36.2089	24.2164	21.3043	32.7798	23.7704	20.1973
NA,,36	109.59	102.51	104.702	116.326	124.3	121.945	89.6529	121.576	77.1999	77.2282	83.2387	105.557	67.3243
GMIP	4.91433	2.50025	3.91408	5.62391	3.10104	5.02866	7.79591	3.83671	9.10146	7.45652	4.05144	4.43176	6.73243
RBM41	31.4517	42.5042	45.9905	42.9193	45.9988	36.4578	41.0784	52.9945	41.2816	50.5978	28.3601	47.1378	51.9359
BIRC5	0	0.416708	0	69.5589	83.2112	40.2293	35.3814	32.3722	4.3882	4.79348	2.9465	4.83465	0
MLF2	82.0694	42.9209	49.9045	115.438	134.12	116.288	123.235	106.948	78.6626	75.6304	112.335	82.1891	89.9261
OTUB2	0.491433	0.416708	0	5.32792	2.84262	5.02866	7.79591	1.91835	6.01346	7.98913	10.6811	8.05775	9.13687
DDX24	92.8809	116.262	119.379	147.998	122.749	81.7157	128.033	108.867	113.118	119.837	107.916	125.298	169.753
ZBTB25	7.3715	9.58429	11.7422	7.99187	10.8536	3.77149	4.49764	5.99486	7.4762	5.85869	2.57819	3.62599	4.32799
NECAP1	26.5374	18.7519	23.4845	24.8636	17.831	11.9431	21.8885	26.1376	22.1035	14.913	29.0967	21.353	23.0826
ARHGAP4	2.45717	4.16708	3.91408	0.887986	1.03368	0	1.19937	0.479588	0.162526	0.532609	0	0.402888	0.961776
DHX32	20.6402	15.0015	23.4845	17.7597	17.3141	18.8575	21.5887	19.6631	23.8913	23.4348	26.8868	21.7559	13.9458
RCOR1	20.6402	25.4192	20.5489	73.1108	72.0992	94.2874	100.747	99.5146	101.904	118.239	65.928	78.966	87.0407
GPATCH2L	40.2975	52.5052	49.9045	47.3593	48.3245	55.9438	47.9748	53.7139	53.3085	44.2065	37.1996	56.4043	67.3243
LTBP4	11.303	8.75087	11.7422	16.8717	36.9541	33.3149	30.5839	28.2957	10.7267	22.9022	25.4136	12.0866	10.0986
BLVRB	44.229	25.0025	32.2912	63.935	66.1555	52.8009	60.868	65.9434	41.1191	41.0109	44.1975	28.2021	44.2417
SLC9A1	59.4635	51.2551	67.5179	22.4956	23.2578	26.4005	24.8869	22.5407	29.9048	22.9022	26.5185	19.7415	22.1209
SPTLC1	5.40577	10.4177	9.7852	7.39988	6.97734	5.65724	8.09575	9.59177	9.75156	11.1848	8.10288	17.3242	15.3884
PAPOLA	166.105	182.101	137.971	211.341	187.871	172.232	186.802	197.59	138.472	185.348	134.066	168.81	160.617
CCNK	28.5031	20.002	16.6348	33.7435	41.0888	37.7149	41.0784	41.0048	33.8054	54.3261	26.8868	29.0079	35.5857
PCBP4	18.183	8.75087	13.6993	31.0795	35.9204	54.6867	51.8728	49.6374	16.0901	27.163	45.6708	41.0945	34.1431
RGS1	6.38864	50.4217	11.7422	0	0	0	0.299843	0	0.162526	1.06522	0	0	0
YPEL3	45.7033	38.3371	55.7757	11.5438	14.2131	28.9148	21.2888	20.6223	36.5684	48.4674	57.4568	37.8714	59.6301
MRPS33	80.5951	69.5903	57.7327	91.1666	85.0202	65.3726	87.554	73.1372	60.4597	39.9456	53.7737	70.9082	51.9359
NDUFB2	127.773	67.09	74.3676	112.478	127.659	104.345	123.535	121.096	104.017	67.6413	116.019	90.2468	96.1776
NUDC	23.5888	23.7524	40.1193	57.1271	36.9541	14.4574	32.9827	33.0916	29.0922	26.0978	35.7263	22.1588	37.9902
MAEA	41.2804	32.5032	23.4845	52.3912	52.2008	35.2006	39.5792	55.1527	66.4731	55.9239	53.7737	49.9581	76.9421
ICAM1	19.6573	0.833416	1.95704	1.18398	0.25842	1.25716	2.0989	1.43877	3.7381	2.13043	2.57819	0.805775	2.40444
STRN4	19.6573	15.4182	18.5919	24.2716	37.4709	38.3435	34.4819	22.7805	23.5663	38.3478	44.9341	39.8859	34.6239
IRAK3	1.96573	9.16758	11.7422	11.8398	8.01102	4.40008	5.09732	6.95403	18.0404	12.7826	7.73457	12.8924	23.0826
LYZ	3859.23	7985.38	1341.55	0	0	0	0.599685	0	1.62526	1.06522	0.368313	0.402888	16.3502
MUL1	12.2858	7.50075	5.87112	10.9518	7.7526	5.65724	17.3909	11.7499	17.5528	14.913	20.6255	18.1299	22.6017
TFAP4	6.88007	6.66733	11.7422	8.28787	6.4605	5.02866	2.69858	5.03568	2.11284	2.66304	1.47325	1.61155	1.44266
PDCD7	32.4346	22.5022	19.5704	40.2554	36.6956	28.2862	36.5808	31.1732	27.3044	28.2283	16.9424	22.1588	13.4649
SPG21	52.092	37.5037	30.3341	42.3273	36.9541	46.5151	44.0769	40.5252	31.8551	31.9565	37.1996	26.5906	16.3502
FETUB	0	0	0	0	0	0	0	0	0.650104	3.19565	0	2.01444	2.88533
NA,,37	64.3778	57.5057	50.8831	88.2066	50.1335	47.1437	63.5666	48.918	63.0601	51.663	61.8765	60.4331	57.7066
P3H2	1.96573	2.50025	0.97852	15.3918	22.9994	73.5441	81.2573	35.7293	13.9772	33.0217	7.36625	25.3819	7.21332
RAB11FIP3	7.86294	4.16708	10.7637	2.66396	1.80894	1.25716	2.99843	3.35712	5.85094	6.3913	6.62963	5.64043	7.69421
GNPTG	72.7322	59.5893	47.9475	14.5038	12.4042	15.086	10.7943	13.9081	33.6429	17.0435	23.572	28.2021	30.2959
ZNF268	21.1316	18.3352	17.6134	12.7278	10.8536	8.17157	8.39559	13.4285	27.1418	18.6413	23.9403	18.9357	24.0444
GOLGA3	44.7204	51.6718	42.0764	43.8073	26.1004	30.8005	34.7817	42.2038	61.2723	56.4565	47.144	47.9436	49.5315
PABPC4	102.218	200.437	146.778	289.779	365.147	382.807	235.077	335.232	161.063	169.902	207.36	138.19	142.824
CERS4	8.35437	5.41721	5.87112	0.887986	2.32578	1.25716	1.19937	2.15815	2.27536	1.59783	4.41975	0.805775	4.32799
MCOLN1	2.9486	0.833416	0.97852	2.66396	1.55052	0.628582	1.49921	1.67856	2.43789	1.59783	5.15638	1.61155	2.40444
USP48	89.9323	109.178	67.5179	91.1666	89.9302	74.1727	89.0532	83.6882	78.6626	77.7608	57.4568	85.0093	108.681
EFNB1	2.45717	2.91696	0	67.7829	66.4139	91.1445	65.0658	97.836	35.9183	38.3478	30.2016	27.3964	37.5093
PDPR	26.046	16.2516	35.2267	9.76785	9.56154	22.0004	13.4929	16.5458	11.5393	6.92391	25.4136	16.1155	10.5795
AARS	58.972	47.5047	38.1623	52.9832	33.3362	33.3149	48.2746	28.5355	30.7174	31.9565	36.8313	33.4397	34.6239
GLG1	98.2867	104.594	94.9165	89.6866	112.154	165.317	104.945	135.244	84.8386	111.848	73.6625	93.4699	111.566
KIF4A	0	0.416708	0.97852	28.1196	36.4372	16.3431	13.4929	16.0662	2.43789	2.13043	3.68313	2.82021	1.44266
TNRC6A	61.9206	62.5062	92.9594	72.8149	58.9198	53.4295	52.4724	56.1118	67.2858	78.2935	51.5638	61.2389	90.407
PLEKHG2	0.491433	0.833416	0.97852	5.62391	1.55052	3.14291	2.0989	4.0765	3.41305	4.79348	1.10494	1.61155	1.92355
DLL3	0	0	0	2.07197	2.32578	5.65724	2.99843	2.15815	1.62526	1.59783	2.57819	1.61155	1.44266
NA,,38	1.4743	0.833416	2.93556	5.03192	5.42682	1.25716	2.69858	5.51527	3.90062	2.13043	3.31481	2.82021	5.28977
PITPNM2	0	0.416708	1.95704	2.36796	1.80894	1.88575	3.29827	3.59691	4.06315	4.79348	6.26132	2.01444	3.8471
EXOC1	25.0631	30.4197	37.1838	60.679	56.594	71.0298	66.8649	90.1626	80.938	103.326	64.0864	82.9948	75.9803
RBM27	33.4175	24.5858	26.4201	31.3755	33.0778	22.629	33.2825	31.413	29.2547	31.9565	31.3066	19.7415	23.0826
OSBPL8	101.727	133.347	106.659	147.406	147.299	193.603	186.802	176.249	200.07	210.38	167.214	197.012	165.425
DTX2	8.35437	9.16758	11.7422	37.8874	34.1114	21.3718	36.2809	26.6172	53.7961	49	77.3457	25.7848	64.9199
PUS7	5.8972	6.66733	1.95704	24.8636	27.6509	12.5716	15.5918	15.5866	11.2143	5.32609	8.8395	8.05775	6.25154
NRCAM	0	12.0845	0	5.32792	2.32578	8.17157	3.29827	5.99486	5.20083	3.72826	1.84156	4.02888	5.77066
LAMB1	26.5374	62.9229	38.1623	56.2391	65.8971	54.0581	53.372	50.5966	44.8572	30.3587	19.1523	21.353	25.0062
SLC26A4	1.4743	0	0.97852	0	0.25842	0.628582	0.299843	0	1.13768	0	1.10494	0	0
DLD	52.092	52.0885	34.2482	88.2066	81.1439	92.4016	99.5477	77.4535	75.5746	77.7608	66.2963	84.2035	74.5376
WDR7	8.8458	9.58429	16.6348	8.87986	6.4605	4.40008	6.89638	6.23465	11.3768	12.25	10.3128	14.9068	14.9075
TXNL1	55.532	60.006	40.1193	48.2472	46.2572	29.5434	44.9764	45.5609	56.5591	39.9456	45.6708	52.3754	50.0124
ABCC6	2.45717	4.58379	12.7208	0	0	0	0.299843	0	0	0	0	0	0
CMTM6	137.601	100.01	158.52	240.052	206.736	176.003	199.395	209.58	314.975	273.228	376.416	271.949	379.421
ITGA6	195.591	259.192	198.64	608.566	510.121	914.587	710.927	666.628	323.752	442.598	314.539	410.542	534.267
RAPGEF4	3.93147	4.58379	3.91408	0.887986	0.25842	0.628582	0.299843	0.719383	0.650104	0.532609	0	0	0
MAP3K20	59.9549	70.007	44.0334	163.685	110.087	271.548	184.703	171.693	71.3489	57.5217	74.3992	52.3754	48.5697
SMPX	1.96573	0	0	0	0	0	0.299843	0	1.13768	1.06522	2.57819	3.62599	2.40444
FH	51.1091	24.5858	30.3341	75.7748	69.2566	58.4582	69.5635	52.7547	44.5321	33.0217	36.8313	31.8281	10.5795
SEL1L3	63.8864	82.9249	73.389	31.9675	21.4489	23.8861	40.4787	23.26	78.0125	47.9348	101.654	126.91	42.3181
TF	35.3832	26.6693	12.7208	1.18398	0	0	0	0.959177	0.162526	1.59783	1.10494	0.402888	0.480888
CDV3	89.9323	102.927	111.551	224.364	191.231	289.776	199.395	193.754	158.788	263.109	198.521	276.381	403.946
ALKBH5	57.4977	35.8369	51.8616	53.5752	74.1665	44.0008	48.5745	63.3057	28.9296	40.4782	40.5144	23.7704	33.1813
NLRP1	3.93147	7.50075	4.8926	3.55194	9.81996	3.14291	3.29827	15.3468	6.33851	11.1848	4.05144	2.01444	5.77066
PITPNM3	5.8972	4.58379	3.91408	26.9356	32.0441	30.8005	30.5839	30.9335	21.7785	26.6304	22.4671	21.353	24.5253
SPAG7	72.7322	55.0055	36.2053	97.9745	94.8401	115.031	88.1537	93.28	69.0736	71.3695	90.2366	92.6641	52.4168
ORC6	0.491433	0.833416	0	29.3035	24.8083	9.42874	14.0926	12.2295	6.01346	7.98913	5.15638	2.01444	3.36622
ZFHX4	0.982867	9.58429	5.87112	0.295995	0	0	0	0.239794	0.81263	0.532609	0.368313	0.402888	0
ZC3HC1	3.44003	5.83391	2.93556	6.80789	8.26944	6.91441	9.59496	5.51527	4.22568	3.19565	4.78807	3.2231	2.40444
ESR1	1.4743	4.16708	0.97852	0.295995	0.25842	0	0.899528	2.39794	1.62526	1.59783	2.57819	1.61155	5.77066
RGS17	0.982867	1.25012	0	7.99187	5.1684	20.1146	11.9937	23.0202	15.9276	20.7717	19.5206	14.504	12.0222
ANGPT2	12.2858	14.1681	4.8926	0	0	0	0	0	0	0	0	2.01444	1.92355
TMEM101	26.5374	19.5853	23.4845	16.8717	22.741	33.3149	19.1899	24.459	15.2774	14.913	13.2593	18.5328	19.2355
CD200	15.7259	9.16758	10.7637	0	0	0	0	0	0.162526	0	0	0	0
CCDC80	42.7547	98.3431	64.5823	13.3198	14.2131	17.6003	12.8932	16.0662	80.2879	42.6087	36.8313	87.0237	67.8052
PSME1	124.824	120.845	74.3676	92.0546	106.469	81.0871	86.6545	83.6882	80.2879	61.25	69.9794	74.1313	104.353
PPP2R3C	19.1659	21.6688	22.506	15.3918	14.9884	9.42874	9.8948	9.83156	16.0901	19.1739	16.5741	19.7415	25.968
HAUS4	27.5203	22.9189	39.1408	23.3836	34.6283	20.1146	20.3893	16.5458	8.61388	4.79348	9.20782	14.9068	7.69421
SLC7A8	27.0288	22.0855	53.8186	15.6878	26.3588	11.3145	20.989	35.4895	6.17599	10.1196	6.99794	14.504	5.28977
OSGEP	11.7944	9.16758	6.84964	10.9518	7.49418	7.54299	8.99528	8.63259	8.28883	10.6522	7.36625	6.84909	14.4266
SLC22A17	44.7204	20.8354	39.1408	0	2.5842	1.25716	0.599685	0	0	0	1.10494	0.402888	1.44266
SCFD1	122.367	122.929	93.938	67.7829	51.1672	71.0298	61.4677	63.5455	65.6605	61.25	49.7222	51.9725	63.4772
G2E3	14.743	21.2521	21.5274	37.8874	53.7514	42.115	32.0832	38.1273	30.0673	25.0326	17.3107	24.5761	21.64
HECTD1	123.35	144.598	136.014	114.846	90.1886	97.4303	137.328	132.606	197.794	201.859	113.809	227.229	278.434
HNRNPC	112.538	138.347	88.0668	337.435	281.678	277.205	283.351	291.59	167.727	168.304	137.012	199.832	141.862
SUPT16H	83.0523	100.427	71.432	197.133	144.974	153.374	129.832	126.132	89.7144	94.2717	61.5082	102.333	116.375
TOX4	70.275	57.5057	61.6468	66.599	56.594	65.3726	72.262	67.8618	78.0125	78.2935	81.3971	91.4555	109.642
GEMIN2	4.4229	1.66683	4.8926	7.69588	10.5952	11.9431	8.09575	5.27547	5.85094	2.66304	5.52469	2.41733	0.961776
TGM1	0	0	0	51.7992	59.695	120.059	134.03	160.662	71.5114	125.696	51.5638	59.6274	39.9137
TINF2	37.3489	18.7519	23.4845	41.1434	38.5046	66.6297	68.9638	58.5098	35.2681	39.9456	44.9341	38.6772	27.8915
SEMA6A	100.252	47.9214	61.6468	10.6558	12.921	11.9431	7.49606	18.7039	3.90062	14.3804	3.68313	2.82021	2.40444
TRPM7	35.3832	52.9219	41.0979	38.1834	27.6509	37.0864	29.9843	32.1324	35.9183	28.7609	20.2572	57.21	43.2799
TYRO3	2.45717	0.833416	0.97852	5.32792	5.1684	4.40008	3.59811	6.23465	7.4762	13.3152	6.26132	7.65486	11.0604
WDR76	7.3715	3.75037	1.95704	14.5038	12.1457	3.14291	5.69701	5.75506	0.487578	4.26087	0.736625	1.20866	0.480888
NA,,39	79.1208	55.4222	72.4105	29.3035	29.2015	22.0004	32.0832	31.1732	45.5073	33.0217	31.3066	41.9003	42.3181
PHGDH	110.573	77.091	53.8186	33.4475	44.7067	26.4005	13.4929	19.4233	10.5642	23.4348	18.0473	7.25198	7.21332
COL9A3	33.4175	31.6698	20.5489	2.07197	1.55052	3.77149	1.49921	0.239794	0.162526	0.532609	0.368313	0.402888	0.480888
EZR	94.8467	91.2591	83.1742	354.898	297.7	326.234	351.116	410.768	469.375	568.293	412.142	489.911	637.658
MYL6	401.01	315.865	232.888	446.065	398.742	470.18	489.943	517.956	648.154	503.848	836.07	504.415	528.496
AGO1	19.6573	26.6693	33.2697	22.4956	17.3141	16.3431	17.3909	15.5866	15.765	17.5761	18.7839	22.9646	33.6622
CLSPN	0.491433	1.25012	0	22.7916	17.3141	10.0573	9.29512	7.91321	3.90062	5.32609	0.736625	2.41733	4.80888
RFFL	22.6059	21.2521	9.7852	23.0876	27.1341	30.172	30.5839	30.2141	35.9183	37.8152	24.3086	22.5617	8.65599
UNC13D	1.96573	2.91696	2.93556	2.36796	1.03368	1.88575	2.39874	3.83671	7.15114	11.1848	5.15638	0.805775	14.4266
MFSD11	18.6745	12.0845	11.7422	11.2478	11.1121	4.40008	11.6939	13.4285	23.0787	20.2391	22.0988	17.3242	15.3884
DPYSL2	24.5717	26.2526	29.3556	29.5995	31.2688	41.4864	12.8932	19.4233	10.5642	13.8478	17.679	8.05775	5.77066
TGFB2	26.046	36.6703	12.7208	9.47185	6.97734	1.88575	9.29512	10.5509	69.5611	59.1195	45.3025	151.889	83.6745
GPATCH2	18.6745	17.5017	13.6993	28.1196	26.8757	23.8861	16.7912	25.8978	24.3789	35.1522	23.2037	27.7992	25.4871
NUP50	23.5888	22.0855	20.5489	60.679	52.9761	44.6294	50.9732	54.6731	83.8634	56.9891	62.9815	72.1169	95.6967
CDC45	0	0.416708	0	15.6878	11.1121	9.42874	7.19622	6.47444	1.46273	2.66304	1.47325	1.61155	0
COMT	156.767	88.3421	126.229	251.892	318.373	207.432	264.761	215.815	250.29	164.576	306.068	218.768	63.9581
ADA2	11.7944	12.918	12.7208	0	0.25842	0	0	0	0.487578	1.06522	2.57819	1.20866	0.480888
ECHDC1	45.2119	36.6703	56.7542	41.1434	40.5719	18.2289	42.2778	39.3263	43.0694	35.1522	33.8848	40.6916	41.3564
LRRFIP2	54.5491	41.2541	29.3556	107.15	101.817	149.603	137.928	173.131	144.486	178.956	95.0247	123.686	165.425
SEC22C	44.229	46.6713	49.9045	43.8073	45.4819	49.0294	41.3783	38.8467	26.0042	19.7065	31.3066	29.8137	21.64
XYLB	10.8115	12.0845	6.84964	4.14393	1.80894	1.88575	2.69858	1.91835	2.27536	0	1.47325	2.41733	1.44266
HDAC6	7.86294	15.0015	14.6778	8.58386	11.1121	13.2002	12.5934	10.7907	11.7019	10.6522	12.5226	11.6837	19.2355
GABRP	5.40577	0.833416	2.93556	0	0.25842	0	0	0	7.4762	6.92391	2.9465	1.20866	6.73243
KRT31	0	0	0	2.36796	3.61788	0.628582	0.299843	2.87753	1.95031	2.66304	0.736625	0.805775	1.92355
CDC6	0	0.833416	0.97852	28.7115	21.4489	7.54299	8.09575	11.9897	5.52588	6.3913	4.78807	5.23754	4.32799
UPRT	11.7944	6.25062	2.93556	7.69588	3.10104	5.65724	2.69858	5.51527	6.66357	6.3913	5.15638	6.84909	3.36622
CDC23	18.6745	21.2521	15.6563	38.1834	46.2572	32.0577	31.4835	28.2957	30.8799	26.6304	28.7284	19.3386	11.0604
AAAS	11.7944	7.50075	14.6778	20.7197	28.6846	18.2289	27.8854	18.7039	13.0021	15.4456	21.3621	16.9213	19.2355
CBX5	75.1893	95.8429	73.389	141.486	164.872	148.345	117.538	112.224	68.4235	76.163	65.928	87.8295	65.8817
FMO2	25.0631	50.005	31.3127	0	0	0	0	0	0.325052	2.13043	0	0	0.480888
SUCO	57.0063	63.7563	106.659	21.9037	20.4152	19.4861	23.0879	20.8621	37.5435	39.413	21.3621	42.7061	65.4008
MSH2	11.7944	11.2511	17.6134	30.1915	27.9094	23.8861	18.5902	16.306	15.9276	14.3804	12.5226	14.504	17.312
MAP3K1	120.893	150.015	101.766	29.0075	35.4035	34.572	28.1852	32.1324	50.2205	46.8696	44.9341	74.5342	59.6301
DHPS	9.82867	10.8344	12.7208	16.5757	15.5052	20.1146	18.8901	13.6683	12.5145	9.05435	14.7325	14.504	12.0222
HOOK2	30.9603	29.5863	38.1623	21.3117	23.7746	26.4005	25.4866	29.7345	33.8054	41.0109	33.5165	37.4685	32.7004
NXPE1	2.45717	1.66683	3.91408	0	0	0	0	0	0	0	0	0	0
ARCN1	97.3038	86.6753	88.0668	75.1828	69.515	60.9725	58.7691	64.2649	66.6357	63.913	65.928	48.3465	59.6301
EPB41L4B	33.9089	44.5878	33.2697	15.0958	16.022	21.3718	17.9906	31.8926	25.029	29.2935	19.1523	29.4108	26.9297
TMEM38B	3.93147	6.25062	6.84964	12.1358	13.9547	3.14291	12.2935	7.19383	6.17599	7.45652	3.68313	10.4751	3.8471
PSMD5	20.6402	26.2526	25.4415	37.8874	39.2798	35.2006	35.6813	31.8926	26.0042	34.0869	39.7778	27.7992	14.4266
PTGS1	2.9486	2.08354	3.91408	5.91991	11.8873	16.9717	6.89638	13.4285	2.11284	6.3913	1.47325	3.62599	2.40444
NUP188	8.8458	5.83391	6.84964	30.4875	27.3925	26.4005	27.2857	19.6631	13.6522	19.1739	18.4156	10.0722	11.5413
CRAT	13.7601	13.3347	17.6134	8.58386	13.1794	19.4861	18.2904	14.3877	23.2412	16.5109	34.9897	17.3242	27.4106
SH2D3C	2.45717	1.25012	1.95704	0.295995	0.25842	0	0	0	0.162526	0	0.736625	0.402888	0
NA,,40	114.995	80.008	59.6897	25.7516	15.2468	18.2289	25.4866	27.0967	41.9317	23.4348	31.3066	20.5473	33.1813
TBC1D2	5.8972	5.0005	1.95704	29.3035	35.4035	37.7149	30.5839	31.6528	39.8189	30.3587	75.5041	28.605	52.4168
WHRN	2.45717	3.33366	3.91408	2.07197	4.13472	2.51433	2.0989	1.43877	1.62526	3.19565	2.20988	2.01444	3.8471
CWF19L1	8.35437	7.08404	6.84964	13.0238	9.56154	3.77149	6.59654	9.83156	8.45135	3.19565	10.3128	3.62599	7.21332
SEMA4G	1.4743	2.91696	3.91408	0.591991	0.51684	1.25716	1.49921	1.67856	0.81263	0.532609	0.368313	0.402888	0
BTAF1	12.2858	27.086	17.6134	18.0557	23.2578	23.8861	28.1852	28.0559	29.5797	44.7391	11.4177	26.5906	39.9137
IKZF5	14.743	16.2516	12.7208	7.99187	11.6289	11.3145	9.59496	7.43362	6.33851	7.98913	3.68313	8.46064	5.77066
BLNK	4.91433	11.2511	13.6993	7.99187	20.4152	8.80015	11.6939	17.505	20.4783	32.4891	16.5741	21.7559	23.5635
TLL2	2.45717	0	0	0.295995	0.77526	0.628582	0.599685	0.239794	1.78779	0	0.736625	0.805775	0
SORBS1	30.9603	36.6703	50.8831	0.295995	0.25842	0.628582	0.299843	0.479588	3.41305	3.19565	4.78807	1.61155	4.32799
BAMBI	7.3715	3.33366	12.7208	1.77597	0.77526	1.25716	3.29827	1.91835	3.41305	5.32609	6.62963	9.6693	1.92355
IL11	0	0	0	0.295995	0.25842	1.88575	0.299843	0.959177	0	0	0	0	0
WAC	202.962	228.773	190.811	153.622	142.131	148.974	131.331	159.943	146.273	162.978	121.543	165.184	200.53
CREM	15.2344	14.5848	16.6348	8.58386	8.26944	2.51433	5.69701	5.03568	7.31367	4.26087	6.99794	4.43176	4.32799
NUBP2	22.1145	16.6683	14.6778	36.4074	28.943	22.629	27.5855	20.3825	16.2526	10.6522	29.0967	24.5761	24.5253
HIVEP1	12.7773	14.1681	13.6993	14.5038	9.81996	14.4574	12.5934	16.7856	16.5777	23.4348	13.9959	24.5761	21.64
TREM2	0.491433	1.66683	0	4.14393	5.68524	7.54299	5.69701	10.5509	6.82609	0.532609	12.8909	20.1444	11.0604
CRISP3	4353.12	2353.15	8348.74	0.887986	0.25842	0	0.599685	2.39794	12.1895	51.663	2.9465	6.04331	17.312
FKBP5	47.1776	255.025	710.406	187.957	190.972	238.233	229.38	222.529	55.909	80.9565	46.7757	72.5198	63.4772
SRPK1	48.1605	38.7539	52.8401	117.806	87.8628	76.0585	106.444	98.5554	93.4525	100.13	88.7634	87.4266	92.8114
BRPF3	26.5374	19.1686	25.4415	8.58386	7.23576	9.42874	2.99843	6.95403	12.0269	8.52174	12.5226	9.6693	12.984
MRPS18A	22.1145	13.7514	17.6134	14.5038	15.2468	8.80015	17.9906	18.7039	16.5777	12.25	19.8889	13.2953	24.5253
TMEM14A	25.5545	17.085	25.4415	57.4231	97.1659	71.6584	41.0784	65.4638	24.8665	29.2935	33.8848	23.7704	5.28977
EFHC1	11.303	7.91745	4.8926	6.2159	3.8763	8.80015	7.49606	6.95403	7.4762	11.7174	8.10288	7.65486	9.61776
HSP90AB1	835.928	959.262	614.511	1901.77	1591.87	1548.83	1481.82	1407.35	1087.3	945.913	985.973	1253.79	1370.53
CDC5L	57.0063	76.2576	46.969	73.7028	71.5823	58.4582	59.6687	50.8364	53.9586	56.9891	40.5144	51.1667	59.1492
ITPR3	11.7944	12.0845	8.80668	71.3349	63.0545	92.4016	77.0595	74.0964	41.7692	63.3804	57.0885	44.3176	37.5093
ZNF184	6.38864	10.8344	5.87112	5.62391	6.71892	2.51433	5.99685	8.3928	7.63872	3.19565	4.41975	7.25198	5.77066
DSP	256.528	394.623	375.752	1088.08	1913.08	1540.03	1822.44	2608.48	1860.76	2884.08	1583.01	2653.42	2676.62
SIRT1	17.2002	20.4187	29.3556	10.0638	11.3705	15.7146	8.39559	13.1887	10.2391	9.58695	16.5741	8.46064	6.25154
HNRNPH3	61.9206	65.0065	45.0119	168.125	136.446	154.631	124.734	123.734	58.5094	68.7065	61.1399	63.6562	43.2799
IFT74	28.5031	37.9204	29.3556	25.7516	26.1004	19.4861	30.8838	21.1019	15.2774	20.2391	18.0473	24.5761	28.8533
JAK2	6.88007	12.5012	5.87112	10.0638	14.9884	15.086	14.3924	23.9794	14.4648	21.8369	16.2058	20.9502	17.7929
IL12RB1	0.491433	1.66683	1.95704	0	0	0	0	0	0	0	0	0	0
ABL1	52.092	37.087	79.2602	38.7754	33.3362	45.2579	28.7849	33.0916	27.7919	41.0109	53.7737	35.4541	18.7546
ACOT7	3.93147	1.25012	0.97852	74.5908	57.1108	60.9725	71.0627	64.2649	37.0559	25.0326	38.3045	22.5617	10.5795
SH3GLB1	131.704	112.094	105.68	136.454	106.727	118.802	123.835	141.958	139.772	157.12	104.969	148.666	156.77
CDC7	0	0.833416	0.97852	9.76785	15.2468	1.88575	5.09732	5.75506	2.76294	2.66304	2.20988	1.20866	1.92355
SYDE2	5.8972	10.001	11.7422	1.77597	0.77526	0.628582	1.79906	0.719383	2.27536	2.13043	0.368313	2.41733	1.44266
PCSK5	5.8972	2.50025	6.84964	2.95995	6.97734	3.14291	2.69858	6.23465	10.8892	19.7065	7.36625	8.46064	11.0604
SCD	29.486	46.6713	23.4845	1244.66	1609.7	1424.37	1625.75	1816.68	1082.42	1426.86	959.823	966.124	842.516
TMED1	8.35437	10.8344	17.6134	6.80789	10.5952	7.54299	16.1915	10.0714	9.10146	4.79348	12.5226	6.84909	20.6782
ABLIM1	242.768	264.193	236.802	194.173	215.264	214.975	257.565	289.671	362.596	510.772	563.887	577.741	786.733
ERMP1	31.9432	35.8369	31.3127	41.1434	59.4366	52.8009	49.7739	49.6374	88.7392	66.0435	69.2428	87.8295	81.751
RAB18	97.7953	88.7588	87.0883	143.854	137.221	123.831	159.216	170.733	150.824	190.674	170.16	190.969	129.359
NRP1	8.35437	21.2521	16.6348	24.2716	16.7973	12.5716	12.2935	14.1479	12.1895	11.7174	12.8909	8.86353	11.5413
HSD17B7P2	0	0.416708	0	1.18398	1.2921	0.628582	0.899528	0	0.325052	0.532609	0	0.805775	0.480888
PRTFDC1	12.2858	11.6678	13.6993	3.55194	6.20208	3.77149	1.79906	1.67856	1.13768	0.532609	2.20988	0.402888	1.44266
PALMD	299.774	264.193	185.919	16.8717	43.9314	11.3145	22.788	35.4895	28.2795	47.9348	30.9383	41.0945	46.6461
TSPAN15	21.1316	2.50025	5.87112	0.295995	2.06736	0.628582	2.0989	3.59691	3.41305	1.59783	6.62963	20.9502	23.0826
H2AFY2	12.7773	6.66733	3.91408	23.0876	22.741	32.6863	19.4898	16.7856	11.8644	15.4456	11.0494	10.4751	3.36622
WASHC2A	7.86294	13.3347	8.80668	14.2078	11.8873	19.4861	11.394	19.6631	13.3271	13.3152	13.6276	20.9502	18.2737
MAST3	2.45717	3.33366	4.8926	1.47998	2.32578	1.25716	0.899528	1.67856	2.43789	1.06522	3.68313	2.41733	1.44266
MZF1	5.40577	4.16708	5.87112	1.47998	5.94366	4.40008	5.99685	6.71424	6.17599	5.32609	6.99794	4.83465	15.8693
OCEL1	11.7944	5.41721	3.91408	1.47998	4.65156	5.02866	5.09732	3.35712	6.33851	4.26087	5.52469	4.83465	1.44266
MYO9B	5.40577	19.5853	14.6778	15.0958	16.7973	23.2575	15.292	20.1427	15.765	13.3152	13.2593	18.5328	17.7929
KCNK6	16.7087	19.5853	12.7208	23.3836	21.1904	28.9148	27.8854	33.5712	39.0062	33.5543	26.8868	31.8281	30.2959
CATSPERG	1.4743	1.66683	0	0	0	1.25716	0.599685	0.239794	0.162526	0	1.47325	0.402888	0
PSMD8	86.0009	50.8384	38.1623	126.39	118.098	110.002	143.325	121.576	95.5653	74.0326	105.706	91.0526	117.818
FBXL19	0.982867	0.416708	3.91408	8.28787	7.49418	8.80015	10.7943	8.153	5.20083	7.45652	7.36625	4.43176	12.0222
HSD3B7	11.303	12.0845	5.87112	7.69588	7.49418	10.0573	14.3924	8.87239	8.61388	0.532609	20.2572	17.7271	6.73243
SETD1A	10.8115	8.75087	7.82816	15.0958	13.1794	14.4574	10.7943	10.3112	8.77641	9.58695	10.6811	7.65486	14.4266
BCL7C	8.35437	12.5012	14.6778	23.3836	28.943	33.9435	27.5855	27.0967	7.31367	10.1196	10.3128	10.878	4.32799
CIRBP	323.855	295.446	299.427	89.3906	101.301	74.8013	81.857	77.9331	74.4369	80.4239	106.811	80.9804	112.528
ATP5D	54.5491	47.088	48.926	48.8392	58.1445	47.1437	59.3688	40.5252	37.8686	29.2935	38.6728	25.3819	13.4649
CBARP	0	0.416708	0	2.36796	1.55052	4.40008	2.0989	3.59691	4.22568	3.72826	7.73457	8.05775	2.88533
PRKY	2.45717	0	8.80668	11.2478	13.4378	10.6859	0.599685	0	9.26398	17.0435	7.36625	0	0
HNRNPM	167.087	194.603	127.208	411.73	384.012	255.833	290.248	250.105	170.652	183.75	144.01	169.616	267.855
MARCH2	11.7944	7.91745	9.7852	5.62391	4.13472	8.17157	8.69543	7.43362	13.1646	9.05435	19.1523	11.6837	9.13687
NDUFB7	94.8467	67.9234	82.1957	81.6947	84.5033	66.6297	73.4614	65.4638	58.1843	44.2065	74.7675	50.3609	17.312
TECR	20.6402	11.6678	15.6563	20.4237	22.741	23.8861	22.1883	23.0202	15.9276	29.8261	23.2037	16.9213	6.73243
TIMM13	48.6519	32.0865	26.4201	134.974	117.581	91.1445	158.317	106.948	68.586	68.1739	79.1872	92.6641	90.8878
CDC34	24.0802	20.002	13.6993	23.3836	18.8647	20.7432	19.1899	19.6631	22.9162	21.3043	29.465	20.1444	33.6622
MTAP	26.046	28.3362	33.2697	111.294	89.1549	84.23	87.8539	97.1167	74.1119	82.5543	71.821	76.1458	62.5154
MISP	0.491433	0	0	12.1358	16.7973	13.2002	16.1915	13.4285	22.1035	11.7174	20.9938	16.9213	17.7929
CEP170B	21.6231	11.6678	13.6993	64.823	58.9198	67.2583	74.0611	72.4179	79.4752	79.3587	118.597	75.7429	76.9421
POLR2E	93.3724	65.8399	151.671	296.587	249.375	276.576	286.949	285.835	136.359	141.141	231.669	237.704	231.788
POLRMT	4.4229	5.0005	3.91408	2.95995	3.61788	6.91441	7.79591	5.99486	5.85094	5.32609	8.47119	5.64043	12.0222
IZUMO4	0.491433	0.833416	0	0.887986	2.84262	0.628582	2.0989	2.87753	1.13768	2.66304	2.57819	1.61155	3.8471
RASSF7	12.7773	8.33416	6.84964	10.3598	14.7299	10.0573	15.292	12.7091	26.4917	22.9022	25.0453	19.3386	34.6239
GADD45B	91.4066	66.6733	40.1193	15.6878	19.3815	18.8575	17.9906	18.7039	15.1149	14.913	25.4136	14.504	6.25154
PALM	9.82867	8.33416	7.82816	0	0.77526	0	1.19937	1.43877	4.55073	4.26087	3.68313	6.4462	5.28977
MADCAM1	0	0.416708	0	0	0.25842	1.88575	0	0	0.162526	0.532609	1.10494	0.402888	0.480888
MKNK2	209.842	161.266	228.974	348.979	947.368	465.78	481.847	665.189	250.29	276.956	201.099	165.99	163.502
ARVCF	1.96573	5.41721	1.95704	6.5119	5.1684	5.65724	5.09732	6.95403	7.15114	5.85869	6.99794	7.25198	3.36622
TRMT2A	8.8458	10.001	9.7852	4.73593	4.13472	4.40008	3.59811	2.63774	5.36336	6.92391	5.52469	4.02888	9.61776
RANBP1	20.1488	20.002	17.6134	141.486	134.637	77.9442	116.939	86.0861	35.1056	42.0761	41.251	39.483	37.5093
ZDHHC8	2.9486	5.0005	13.6993	16.8717	8.01102	10.0573	20.989	9.59177	18.528	12.25	23.572	14.1011	8.1751
KLHL22	5.40577	7.91745	3.91408	2.07197	1.2921	1.25716	3.29827	1.19897	3.08799	1.59783	2.9465	2.82021	2.88533
MED15	13.2687	17.9184	13.6993	55.9431	75.2002	82.3443	78.2589	79.8515	58.9969	50.0652	71.0844	41.9003	74.5376
NA,,42	58.4806	46.6713	36.2053	47.3593	27.9094	33.3149	38.6797	45.3211	41.7692	33.0217	36.8313	40.6916	53.8595
CRKL	19.1659	20.002	16.6348	65.711	63.5713	46.5151	55.171	59.2292	42.9069	43.6739	44.1975	41.0945	40.8755
LZTR1	9.33724	3.75037	1.95704	7.99187	6.20208	9.42874	8.09575	9.59177	15.765	7.98913	17.679	12.8924	19.2355
CECR2	3.93147	3.75037	2.93556	0	0	0	0.299843	0.239794	0.162526	0	0	0	0
SMARCB1	16.7087	13.7514	14.6778	19.2397	22.4825	20.1146	22.1883	17.0254	11.2143	10.6522	8.10288	17.3242	15.3884
DERL3	24.0802	25.0025	6.84964	0.591991	0.25842	0	0.299843	0	0.162526	0	0.368313	0	0.480888
SLC7A4	1.4743	0	0	1.18398	0.25842	0	2.39874	2.39794	1.62526	1.59783	0.368313	0.805775	5.28977
BCL2L13	50.1262	47.9214	36.2053	73.7028	73.9081	72.287	73.4614	74.3362	51.8458	59.1195	49.7222	60.4331	37.5093
DDT	101.727	80.008	59.6897	73.4068	71.8408	120.059	132.231	123.494	52.6584	46.3369	67.0329	53.9869	42.3181
CABIN1	21.6231	19.1686	21.5274	15.0958	10.5952	16.9717	19.4898	22.7805	12.5145	11.1848	17.3107	21.7559	28.8533
TBC1D10A	5.8972	2.91696	0.97852	6.80789	8.52786	6.28582	4.49764	8.63259	9.10146	10.1196	13.2593	10.4751	12.984
SUSD2	2.45717	2.91696	4.8926	11.5438	1.55052	1.88575	3.89795	3.83671	13.3271	4.26087	8.10288	5.23754	8.1751
SF3A1	64.3778	84.5917	106.659	106.262	112.671	92.4016	71.6624	81.2902	81.4255	69.7717	82.1337	74.9371	83.6745
RNF215	1.4743	0.416708	1.95704	0.295995	1.2921	0	0.599685	0.719383	0.650104	0	0	0.402888	0.961776
SEC14L2	2.9486	2.91696	5.87112	39.0714	43.9314	76.0585	72.5619	73.1372	48.9203	40.4782	36.463	40.2888	62.9963
SPECC1L	18.6745	15.4182	11.7422	7.10389	8.78628	10.6859	7.49606	6.47444	16.9027	17.5761	23.572	10.0722	17.7929
PPIL2	9.82867	14.1681	11.7422	5.62391	10.3368	5.02866	9.59496	9.83156	13.3271	15.9783	12.1543	13.2953	13.4649
YPEL1	1.96573	4.58379	1.95704	0	0.25842	0	0	0	1.13768	0	0.368313	0.805775	0.480888
SNRPD3	61.9206	52.9219	42.0764	165.165	150.917	121.945	133.43	129.489	100.279	107.054	113.809	88.2324	50.0124
PES1	8.35437	7.91745	3.91408	23.3836	17.0557	15.086	22.788	19.1835	9.58904	11.1848	13.9959	12.4895	25.4871
MAPK1	88.458	83.7583	106.659	137.934	132.311	137.66	141.826	144.116	120.919	141.674	138.854	150.277	104.834
GGT1	0.491433	0.833416	0	1.18398	0.77526	0.628582	0.899528	0.719383	0.487578	0.532609	1.10494	1.20866	0.961776
PRODH	0	0	0	8.28787	8.52786	19.4861	0.299843	12.4693	4.71325	3.72826	8.8395	0.805775	3.36622
PPM1F	3.93147	10.4177	5.87112	10.9518	13.9547	8.80015	15.8917	12.7091	13.9772	19.7065	16.2058	14.1011	9.13687
SLC35E4	2.9486	2.08354	2.93556	4.73593	3.61788	5.65724	4.79748	5.99486	5.52588	1.59783	7.36625	6.4462	5.77066
TOP3B	0	0	0	0.591991	0.77526	1.25716	0.899528	0.239794	0.487578	0	0	0.402888	0.480888
CYTH4	6.38864	3.75037	5.87112	0.887986	1.55052	2.51433	2.99843	0.479588	0	0.532609	0	0.402888	0
ESS2	1.96573	2.91696	2.93556	4.73593	4.65156	1.88575	3.89795	3.35712	7.15114	1.59783	6.99794	8.05775	2.88533
CRYBB2P1	7.3715	6.25062	2.93556	5.91991	2.84262	3.14291	3.59811	2.39794	9.42651	6.3913	5.52469	5.23754	5.77066
MFNG	3.44003	2.08354	5.87112	0.591991	1.2921	1.88575	1.49921	0.719383	1.13768	2.13043	0.368313	0.402888	1.92355
CARD10	9.82867	7.50075	20.5489	27.8236	18.6062	26.4005	20.6891	19.9029	10.2391	21.3043	9.20782	7.65486	11.0604
LRP5L	2.45717	2.50025	0	0.295995	0.25842	0.628582	1.19937	0.239794	1.62526	0.532609	1.10494	0.805775	2.88533
SLC25A1	24.0802	19.5853	12.7208	72.8149	63.3129	83.6015	71.6624	75.775	44.3696	44.7391	65.1913	28.605	33.1813
GRK3	3.44003	6.66733	7.82816	4.14393	6.71892	0.628582	7.49606	6.95403	6.17599	5.32609	4.78807	8.86353	4.80888
PLA2G3	0.982867	0	0	0.295995	0	0.628582	0.599685	1.67856	1.30021	1.59783	0	0.805775	0.961776
GGA1	25.5545	21.2521	20.5489	26.6396	18.3478	27.6576	27.5855	32.1324	33.1553	33.5543	33.5165	22.9646	37.0284
HIRA	0	0	0	1.18398	1.80894	1.25716	1.19937	0.959177	0.487578	1.06522	2.57819	0.402888	2.40444
SH3BP1	3.44003	2.50025	1.95704	36.1114	53.7514	37.7149	27.5855	52.2751	19.1781	29.2935	22.8354	7.65486	23.5635
LGALS1	65.8521	47.5047	36.2053	478.92	577.31	592.125	643.162	823.933	223.473	124.098	257.819	161.155	195.241
HPS4	11.7944	10.4177	14.6778	26.0476	19.1231	20.7432	17.091	17.505	18.2029	24.5	16.5741	18.1299	13.9458
PIK3IP1	26.5374	46.2546	38.1623	8.87986	9.30312	18.2289	11.0942	16.7856	37.381	35.1522	41.9876	38.6772	34.1431
SRRD	14.743	10.8344	4.8926	9.17586	8.78628	9.42874	11.9937	11.7499	8.45135	7.45652	8.8395	15.3097	8.65599
PATZ1	17.2002	15.0015	9.7852	5.91991	5.94366	11.3145	5.39717	5.03568	6.82609	7.98913	5.15638	6.04331	6.73243
TRIOBP	16.7087	12.5012	11.7422	21.9037	26.1004	25.7719	31.1836	24.2192	21.4534	25.0326	20.6255	18.5328	14.9075
TFIP11	3.93147	5.41721	6.84964	10.6558	13.9547	8.17157	8.99528	5.99486	10.7267	14.3804	11.0494	9.26641	7.21332
GCAT	4.4229	7.08404	6.84964	5.62391	6.97734	5.65724	3.29827	4.0765	3.7381	2.66304	6.26132	4.02888	2.88533
ANKRD54	16.2173	14.5848	15.6563	12.7278	15.7636	7.54299	13.7928	12.2295	11.7019	11.7174	15.4691	17.3242	19.7164
SNU13	135.144	83.3416	101.766	200.389	170.816	150.86	184.103	160.183	117.019	99.0652	134.434	139.399	148.594
MICALL1	21.1316	15.8349	9.7852	81.1027	86.0539	97.4303	110.942	75.5352	66.3106	93.2065	105.706	78.1602	84.1554
POLR2F	4.91433	0.416708	1.95704	0.295995	0.25842	0	0.299843	0	0.650104	1.06522	0	0	0
SOX10	169.053	94.176	194.726	0	0	0	0.899528	0	0	0	2.57819	0.805775	0.961776
CCDC134	0.491433	3.75037	2.93556	2.66396	3.10104	1.88575	1.79906	1.43877	1.46273	0.532609	1.47325	5.23754	1.44266
DEPDC5	0.491433	2.91696	0	4.14393	2.84262	1.88575	2.69858	5.51527	4.22568	3.72826	4.41975	1.61155	5.77066
PICK1	8.35437	8.33416	20.5489	7.10389	8.52786	10.6859	10.1946	5.75506	9.10146	9.05435	14.7325	6.4462	18.7546
TTC28	14.743	14.1681	13.6993	1.77597	2.06736	1.25716	2.39874	1.19897	1.46273	1.06522	3.68313	3.2231	1.92355
CENPM	0	1.25012	1.95704	11.2478	10.5952	2.51433	5.69701	6.47444	0.487578	0	1.47325	1.61155	1.92355
SLC5A1	14.743	21.6688	8.80668	10.0638	4.13472	14.4574	21.8885	26.1376	38.6812	36.2174	23.9403	19.3386	33.1813
TPTEP1	29.486	16.6683	31.3127	7.10389	7.7526	3.14291	5.09732	2.15815	4.3882	8.52174	1.84156	3.2231	4.32799
KDELR3	75.6808	60.8394	44.0334	7.69588	12.6626	10.6859	5.99685	6.23465	5.03831	10.1196	12.8909	8.05775	6.73243
DDX17	213.282	285.445	250.501	157.766	137.996	154.003	165.813	168.096	217.297	250.326	168.687	209.904	219.766
TCF20	25.0631	18.7519	29.3556	43.2153	38.5046	44.6294	30.2841	41.964	26.9793	44.7391	21.7304	30.6195	36.0666
HSCB	14.2516	12.5012	12.7208	4.14393	6.4605	2.51433	7.49606	5.75506	4.55073	1.06522	4.05144	4.02888	5.28977
CBY1	39.3147	38.3371	41.0979	29.0075	33.3362	31.4291	26.686	27.3365	26.9793	27.163	40.8827	43.5119	29.3342
TOMM22	60.4463	42.9209	33.2697	81.9907	76.2339	54.6867	65.3657	52.7547	40.9566	36.75	46.4074	41.4974	20.1973
XBP1	1170.59	944.261	812.172	55.3511	32.0441	55.9438	48.2746	60.1884	116.856	71.9022	117.123	84.2035	82.2319
RTCB	33.4175	32.0865	14.6778	39.0714	31.0104	32.6863	35.0816	34.7702	43.0694	41.5435	45.3025	39.0801	30.2959
JOSD1	19.6573	18.3352	18.5919	38.4794	35.1451	42.115	34.182	44.1221	20.6408	18.1087	25.4136	21.353	29.8151
FBXO7	63.3949	50.4217	42.0764	67.1909	64.0882	59.0867	68.3641	55.8721	62.41	63.913	97.9712	71.714	39.4328
GTPBP1	22.1145	9.58429	24.463	13.0238	15.5052	27.6576	21.8885	18.9437	17.7153	15.9783	19.1523	11.6837	12.5031
POLDIP3	19.1659	29.1696	25.4415	21.0157	25.5836	16.9717	17.091	21.1019	25.029	14.913	15.1008	24.1733	16.3502
RAB36	2.9486	3.33366	1.95704	5.62391	6.20208	4.40008	3.29827	1.91835	3.41305	1.59783	1.10494	3.62599	5.77066
PPP6R2	23.0974	17.5017	10.7637	14.5038	14.7299	20.1146	11.0942	12.4693	16.0901	12.7826	20.2572	13.6982	12.5031
SBF1	12.7773	12.5012	10.7637	37.8874	42.6393	28.9148	45.8759	39.3263	54.9338	55.9239	97.6029	49.5552	53.8595
SUN2	67.3264	53.3386	49.9045	35.8154	50.9087	53.4295	31.4835	49.8772	41.7692	42.6087	48.6173	35.4541	12.984
CYB5R3	114.995	99.1765	103.723	153.03	140.839	175.374	163.114	158.984	155.537	105.989	213.99	183.717	145.709
NA,,43	23.0974	21.2521	19.5704	21.3117	27.6509	15.086	18.8901	28.5355	20.1532	24.5	32.4115	30.2166	12.5031
LMF2	29.486	15.8349	27.3986	22.7916	25.3252	17.6003	23.0879	21.1019	22.9162	17.5761	24.677	24.1733	43.7608
RHBDD3	0.491433	0.833416	3.91408	3.84794	5.42682	1.88575	3.89795	3.11732	6.01346	4.79348	8.10288	5.23754	8.1751
PACSIN2	37.8404	27.086	30.3341	19.2397	24.8083	15.7146	27.2857	21.3417	29.4172	18.1087	36.0946	25.7848	32.7004
TTLL1	2.45717	4.16708	4.8926	1.77597	3.10104	4.40008	1.79906	1.67856	3.25052	1.06522	1.10494	3.2231	3.36622
AP1B1	56.5149	48.7548	45.0119	133.198	117.84	101.83	113.34	103.351	111.655	131.022	133.329	133.759	106.276
HMGXB4	34.4003	27.9194	27.3986	42.0313	42.3809	38.3435	31.7833	40.0456	33.8054	31.4239	30.9383	37.0657	39.4328
TOM1	30.9603	18.7519	31.3127	7.10389	5.68524	7.54299	4.1978	8.87239	16.9027	20.7717	26.1502	16.5184	20.6782
NEFH	1.4743	0.833416	1.95704	1.47998	0.77526	0	0.599685	0.479588	2.11284	1.59783	0	0.805775	0.961776
CHKB	2.9486	0.833416	5.87112	3.25595	2.5842	5.02866	4.1978	3.11732	5.36336	4.26087	4.05144	2.41733	7.21332
BIK	3.93147	4.16708	1.95704	10.0638	8.52786	1.25716	3.59811	6.95403	5.85094	5.32609	3.31481	1.20866	5.77066
HMOX1	13.7601	2.50025	1.95704	1.47998	2.5842	1.88575	1.49921	1.67856	12.0269	12.7826	14.7325	14.9068	33.6622
MCAT	9.82867	5.0005	4.8926	7.10389	6.20208	3.77149	4.79748	5.99486	7.96378	6.3913	5.52469	4.83465	5.77066
THOC5	11.303	7.50075	9.7852	9.17586	8.01102	10.6859	6.89638	5.03568	6.33851	7.45652	5.52469	3.62599	8.65599
MCM5	6.38864	2.50025	0	20.1277	21.1904	4.40008	6.89638	9.11218	3.08799	1.06522	5.15638	2.82021	3.8471
APOBEC3H	0.982867	0.416708	0	0.887986	0.51684	2.51433	0.899528	0.239794	0.487578	1.06522	0.368313	0.805775	0.480888
ARSA	29.9774	19.1686	23.4845	12.1358	13.6963	20.7432	20.989	15.8264	15.6025	13.8478	25.0453	20.9502	36.0666
TSPO	86.4923	61.6728	84.1528	221.997	265.914	214.975	255.466	254.661	213.559	199.728	248.611	155.112	204.858
RASD2	2.9486	3.33366	1.95704	0	0	0	0	0	0	0	0	0	0
TTLL12	9.82867	9.58429	7.82816	59.1991	58.6613	39.6007	53.6718	41.2446	39.6563	34.6196	32.7798	28.2021	22.6017
CBX7	37.3489	32.9199	37.1838	1.77597	0.77526	2.51433	0.899528	1.19897	5.03831	3.72826	4.41975	6.84909	3.8471
PDGFB	3.44003	5.41721	6.84964	5.62391	4.13472	0.628582	6.59654	7.19383	8.45135	5.32609	11.4177	2.82021	2.40444
RPL3	393.147	384.205	195.704	393.674	425.876	419.893	460.858	429.711	168.539	201.326	129.278	100.319	36.0666
ZMAT5	3.93147	5.83391	5.87112	2.66396	7.23576	6.91441	5.09732	4.79588	6.01346	3.72826	16.9424	7.65486	4.80888
RBFOX2	49.1433	42.9209	38.1623	84.6547	112.154	115.659	114.54	119.418	77.85	91.0761	77.714	73.7284	70.2097
SYNGR1	25.5545	17.5017	8.80668	1.47998	4.39314	3.14291	3.59811	6.47444	8.45135	12.7826	16.9424	6.4462	17.312
TAB1	8.35437	5.83391	6.84964	6.2159	6.97734	11.9431	6.59654	8.153	6.82609	4.79348	6.62963	6.4462	7.69421
ASCC2	44.229	32.5032	49.9045	40.5514	33.853	38.3435	41.0784	39.566	142.535	108.652	168.319	81.7862	66.3626
MTMR3	18.183	25.0025	14.6778	14.2078	16.2805	10.6859	12.5934	18.4642	34.9431	30.3587	46.0391	41.9003	23.0826
MIEF1	39.8061	41.6708	29.3556	81.3987	61.2455	48.4008	61.1679	64.2649	62.0849	55.9239	74.3992	67.6851	71.6523
APOL4	1.96573	2.50025	0.97852	0.295995	0	0	0	0.719383	0.325052	3.19565	0	0	0
APOL1	15.7259	15.4182	12.7208	2.66396	11.8873	0	1.49921	12.2295	14.7899	12.25	4.41975	25.7848	17.312
PNPLA3	0	0.416708	0.97852	15.0958	12.1457	15.086	14.9921	11.7499	31.8551	20.2391	22.4671	31.0223	25.968
MYH9	243.26	262.109	137.971	497.568	462.83	460.122	450.663	577.664	527.397	444.196	556.152	412.96	375.093
SAMM50	27.0288	25.4192	13.6993	41.7353	35.4035	30.8005	32.9827	29.7345	22.4286	23.4348	30.9383	25.7848	21.1591
TXN2	73.715	45.4212	57.7327	62.159	73.6497	61.6011	78.2589	66.1832	44.0446	35.6848	64.823	39.0801	65.8817
FOXRED2	14.2516	12.5012	13.6993	9.47185	9.0447	3.77149	2.69858	2.39794	8.93893	4.79348	4.78807	7.25198	5.28977
EIF3D	113.521	118.345	122.315	167.829	164.355	147.717	201.194	184.642	117.019	115.576	121.912	126.91	121.665
TNRC6B	88.458	155.849	151.671	93.5345	105.177	93.0302	128.932	106.948	126.77	77.2282	69.6111	123.284	130.321
SGSM3	36.8575	30.4197	32.2912	6.5119	12.1457	8.80015	12.2935	15.5866	19.9907	28.7609	30.57	32.231	75.9803
IFT27	16.7087	10.8344	19.5704	5.03192	5.42682	8.17157	7.49606	6.71424	5.68841	6.3913	8.47119	7.65486	12.984
KIAA0930	14.743	12.5012	5.87112	60.0871	58.1445	54.0581	56.0706	53.7139	48.2702	56.9891	77.3457	55.1956	41.3564
NCF4	1.4743	1.66683	0	0	0	0	0.299843	0	0.487578	1.06522	0.736625	0.402888	0.480888
SLC25A17	16.7087	12.5012	7.82816	20.1277	26.3588	20.1146	21.8885	14.1479	14.6273	14.3804	13.6276	12.0866	12.5031
UPK3A	7.3715	1.66683	13.6993	0	0	0	0	0	0	0	0	0	0
FAM118A	7.3715	17.5017	6.84964	8.28787	10.0784	6.28582	2.0989	5.51527	13.1646	31.4239	6.99794	4.02888	16.8311
KCTD17	0.491433	0.833416	0	0.887986	0.51684	1.88575	2.0989	2.87753	1.78779	1.06522	1.47325	0.402888	1.92355
ST13	164.139	187.935	145.8	160.725	195.882	150.86	154.419	204.544	140.585	132.62	103.864	137.788	163.021
RBX1	89.4409	63.7563	59.6897	152.142	148.333	132.002	136.129	154.667	96.3779	94.8043	125.963	87.4266	73.5759
EP300	48.6519	84.175	98.8306	78.7348	75.9755	83.6015	58.1695	80.5709	108.08	106.522	76.609	92.6641	136.572
L3MBTL2	13.2687	18.3352	12.7208	16.5757	14.4715	5.65724	11.0942	5.99486	14.3023	16.5109	15.8374	18.1299	30.2959
CHADL	5.40577	4.16708	9.7852	2.36796	1.55052	0	2.39874	2.39794	1.30021	1.06522	2.9465	1.20866	0.480888
RANGAP1	19.6573	15.8349	17.6134	85.8386	70.5487	62.2297	69.8633	53.7139	56.3965	45.2717	73.6625	63.2534	96.1776
ZC3H7B	65.3607	62.5062	69.475	39.6634	33.853	25.1433	31.7833	36.9283	37.0559	31.9565	36.463	28.605	20.6782
PHF5A	30.4689	32.9199	26.4201	70.1509	48.583	28.9148	36.8806	34.0508	26.6543	22.3696	48.6173	34.2454	24.5253
ACO2	61.4292	46.2546	48.926	64.527	72.8744	67.8869	60.2683	68.8209	66.1481	35.6848	67.4012	61.2389	38.471
POLR3H	13.2687	10.4177	6.84964	16.2797	11.6289	9.42874	11.0942	7.67342	11.3768	8.52174	13.2593	10.4751	15.3884
TRMU	2.45717	2.50025	1.95704	6.80789	9.30312	6.28582	4.79748	5.27547	3.25052	2.66304	5.52469	2.41733	6.73243
PMM1	18.183	13.3347	34.2482	21.9037	25.842	27.029	20.3893	22.3009	24.3789	24.5	16.5741	22.5617	30.7768
DESI1	17.2002	19.5853	22.506	55.3511	48.0661	44.6294	55.7707	56.1118	59.4845	54.8587	48.9856	49.9581	42.799
CERK	4.91433	13.7514	24.463	17.1677	15.2468	18.2289	8.39559	11.5101	13.8147	10.6522	10.6811	12.8924	18.2737
BRD1	11.7944	13.3347	11.7422	8.87986	12.1457	10.0573	9.59496	11.7499	10.8892	11.7174	6.99794	12.0866	13.4649
ZBED4	9.82867	9.58429	6.84964	30.1915	30.4936	28.9148	31.1836	32.612	34.618	43.1413	24.3086	32.231	39.4328
HDAC10	1.4743	0.833416	0	2.36796	2.84262	3.14291	2.0989	1.67856	2.92547	3.72826	3.31481	2.01444	7.21332
ABHD4	2.9486	4.58379	2.93556	10.3598	11.3705	6.91441	4.79748	4.55609	15.1149	12.7826	12.8909	8.86353	7.69421
KHNYN	20.6402	25.8359	15.6563	67.1909	75.7171	86.1158	65.9654	71.9383	46.4824	62.8478	54.142	37.0657	48.0888
FKBP3	134.653	121.679	80.2387	263.436	215.005	209.318	227.281	248.187	168.052	162.446	134.802	174.45	174.562
SDR39U1	22.6059	15.8349	12.7208	17.7597	14.2131	7.54299	13.1931	11.0305	11.5393	7.98913	11.786	12.0866	12.5031
RBM23	60.9378	62.0895	62.6253	31.3755	48.8414	24.5147	26.686	24.9386	30.0673	45.2717	40.1461	31.4252	39.4328
PRMT5	16.7087	16.6683	14.6778	41.4393	33.5946	33.3149	36.2809	30.6937	32.0176	29.2935	31.6749	28.2021	20.1973
COCH	5.8972	5.0005	2.93556	0	0	0	0	0	0.162526	1.59783	0	0	0.961776
AP4S1	5.40577	6.66733	5.87112	6.5119	6.20208	3.14291	3.59811	4.3163	4.87578	7.45652	4.78807	2.01444	1.44266
POLE2	0.982867	1.25012	0	11.5438	10.8536	5.02866	6.29669	4.79588	1.78779	3.72826	2.9465	2.01444	0
VCPKMT	3.93147	3.75037	3.91408	5.03192	4.39314	1.88575	8.99528	4.0765	6.82609	3.72826	8.47119	12.4895	8.1751
SOS2	42.7547	58.3391	59.6897	31.0795	28.1678	17.6003	28.1852	30.2141	37.8686	46.8696	29.8333	39.483	40.3946
CDKL1	0.491433	2.50025	0.97852	3.84794	2.06736	0.628582	2.39874	1.91835	1.13768	1.59783	0.736625	2.41733	0.480888
NIN	23.5888	38.3371	20.5489	49.1352	42.1225	45.2579	48.8743	31.1732	57.8593	56.4565	29.8333	60.4331	41.8373
PYGL	13.7601	11.2511	18.5919	127.574	148.075	172.86	139.427	168.096	118.969	133.152	102.023	101.528	102.91
TRIM9	2.45717	3.33366	0.97852	0.295995	0.51684	0	0.899528	0.959177	0	0	0.736625	0.402888	0
PSMC6	21.6231	22.9189	13.6993	45.5833	36.9541	24.5147	41.0784	42.2038	39.9814	34.6196	22.0988	27.7992	24.0444
NA,,45	49.6348	40.8374	49.9045	79.3268	53.4929	86.7444	71.0627	65.7036	35.1056	42.6087	37.5679	39.8859	15.3884
DDHD1	7.3715	11.6678	13.6993	16.5757	8.01102	5.65724	12.2935	11.7499	11.0518	12.25	4.78807	12.4895	9.61776
CDKN3	0.982867	0.833416	0.97852	39.3674	57.3692	38.3435	28.1852	31.1732	2.11284	6.92391	0.368313	1.20866	1.92355
CNIH1	44.7204	52.0885	59.6897	124.318	132.311	138.917	132.53	135.963	102.391	101.728	86.1852	70.1024	54.3404
CGRRF1	10.8115	12.918	5.87112	5.32792	4.65156	3.77149	4.1978	5.51527	6.17599	3.72826	6.26132	4.43176	3.8471
ATP6V1D	48.6519	42.5042	31.3127	73.1108	64.0882	59.7153	65.0658	91.8412	103.367	102.261	95.7613	84.2035	79.3465
PLEK2	0.982867	4.16708	0	42.3273	22.9994	32.0577	24.8869	25.1784	10.0766	10.1196	4.41975	2.82021	3.36622
PIGH	15.2344	15.0015	11.7422	6.5119	4.90998	3.14291	6.29669	5.75506	6.17599	6.92391	2.9465	4.83465	4.32799
PSMA3	80.5951	57.089	51.8616	154.806	134.895	103.088	122.636	117.02	100.441	66.0435	79.9239	82.9948	69.2479
VTI1B	102.71	75.4242	66.5394	46.1753	54.0098	40.2293	50.9732	54.6731	42.5818	45.2717	53.7737	52.7783	64.9199
TIMM9	33.4175	25.4192	27.3986	26.3436	25.5836	30.172	29.9843	21.1019	13.6522	14.913	13.2593	11.2809	7.69421
GSTZ1	36.3661	20.8354	47.9475	34.9274	40.5719	43.3722	33.8822	42.2038	18.6905	27.6956	44.5658	33.4397	59.6301
KIAA0586	17.6916	18.7519	9.7852	22.4956	30.752	28.2862	18.8901	18.9437	17.7153	21.3043	10.6811	18.5328	19.7164
TMED8	24.0802	29.5863	42.0764	24.8636	20.6736	21.3718	31.1836	23.4998	19.5031	25.5652	22.8354	29.8137	23.5635
SAMD15	0	0.416708	0	0.887986	0.25842	0	0.599685	0	0.162526	1.59783	0	0	0
AHSA1	45.7033	45.0045	58.7112	127.278	99.2333	96.1731	110.942	94.2391	78.175	70.3043	134.066	124.492	77.423
DAAM1	127.281	110.844	93.938	105.374	142.648	125.716	153.22	260.417	237.125	264.174	182.315	280.007	307.768
SPTLC2	33.9089	56.2556	48.926	33.1515	31.7857	25.7719	40.1789	52.2751	63.0601	58.0543	37.5679	76.9515	61.5537
RIN3	1.96573	1.25012	0	1.77597	0.77526	0	1.79906	1.43877	1.62526	2.66304	2.9465	1.20866	2.88533
LGMN	20.6402	20.8354	9.7852	12.7278	13.6963	18.2289	16.1915	16.5458	30.3924	29.2935	25.7819	16.1155	4.80888
ALKBH1	3.44003	2.50025	1.95704	5.62391	2.5842	4.40008	4.79748	2.63774	3.90062	0.532609	2.9465	0.805775	1.92355
SNW1	66.3435	67.09	51.8616	106.558	96.1322	108.745	95.9496	82.2494	67.7734	78.2935	58.93	78.966	75.0185
ITPK1	8.8458	9.58429	7.82816	22.7916	13.9547	20.1146	22.788	16.7856	17.8779	11.1848	11.0494	18.1299	23.0826
DHRS7	236.38	213.355	157.542	52.6872	47.0324	51.5438	51.2731	61.8669	87.6015	63.3804	55.6152	67.2822	51.9359
PPM1A	74.2065	53.7553	59.6897	27.8236	25.5836	32.6863	29.0847	34.7702	34.4555	36.2174	37.9362	48.3465	36.0666
SIX4	32.4346	12.5012	24.463	4.43993	4.65156	2.51433	4.1978	1.43877	6.82609	4.79348	4.05144	3.2231	1.92355
GALNT16	13.2687	12.5012	10.7637	0	0	0	0	0	0	0	0	0	0
ASB2	0.491433	0	0	0.591991	4.13472	0	0.299843	2.87753	0.487578	0.532609	0	0	0.961776
CEP128	4.91433	6.25062	5.87112	6.5119	6.71892	5.65724	2.99843	6.23465	2.11284	1.06522	0.368313	2.41733	0.480888
ERH	176.916	126.679	103.723	198.021	211.388	147.717	162.814	137.882	107.592	98	127.436	122.881	80.3083
HIF1A	79.6122	88.3421	95.895	274.092	264.88	239.49	210.489	293.988	305.549	377.619	325.957	378.714	285.167
SUSD6	37.3489	50.005	45.9905	21.9037	20.932	11.3145	15.8917	23.4998	37.5435	44.2065	45.3025	33.8426	23.5635
SRSF5	223.111	188.769	160.477	223.772	266.173	184.803	233.877	258.978	176.666	303.054	163.531	233.272	299.593
EIF5	171.51	159.599	128.186	193.581	178.051	142.06	179.006	162.101	158.625	186.946	129.278	126.91	100.025
DICER1	41.7718	66.6733	66.5394	76.9588	44.7067	60.3439	59.9685	63.7853	104.179	110.25	53.7737	95.0815	109.162
ZFYVE21	81.578	67.09	78.2816	75.1828	80.3686	71.6584	74.3609	82.729	73.2992	94.2717	124.121	92.2613	37.0284
MTHFD1	13.2687	15.8349	8.80668	54.4631	56.0771	50.2866	54.2715	41.964	25.3541	23.9674	26.8868	20.5473	23.0826
ZC3H14	63.8864	65.4232	69.475	51.7992	46.2572	44.0008	43.1773	42.9232	51.0332	43.6739	40.8827	51.9725	63.4772
[truncated: 14,269 more rows]

## Sheet: Supplementary table 2
Supplementary table 2: genes belonging to gene modules identified previously
black	darkorange2	indianred3	magenta4	sienna4
ENPP4	SLC13A2	SCYL3	CLDN18	STPG1
CFTR	IPCEF1	TMEM132A	CST7	NIPAL3
CX3CL1	BPIFB2	PAX6	IGSF9B	VPS50
ARHGAP44	C1QTNF3	JARID2	GZMB	HCCS
PROM1	ZDHHC15	IDS	MEFV	CROT
NOS2	TOX3	ANOS1	DKK4	ITGA3
FMO3	BIN2	GABRA3	PTPN5	TNFRSF12A
TFAP2B	BMP5	SLC25A39	METAP2	TTC22
LTF	MTERF4	KCNG1	WISP3	IL32
MARCO	EDN3	AGPAT4	PRKD3	MED24
CD74	ZNF835	TNC	ESRRB	UBE3C
RUNX3	PRRG3	ANO2	SFRP5	IYD
NRXN3	HRC	TNFRSF9	CD244	LYPLA2
RTEL1-TNFRSF6B	GFAP	RASGRF1	LAMP5	EXTL3
IFNGR1	HRK	DGKG	HUNK	CAPN1
MSR1	EGR4	CS	IGLON5	XYLT2
LCP2	TSGA10	EPN1	GADL1	NUDCD3
ADRB1	DRAM1	MAP2K4	PCGF6	MNAT1
EPHA3	PCDH8	CTNNA2	AGAP1	NLRP2
ELN	NXPE4	SIRT2	SHH	RNF10
NEXMIF	ADAD2	ANKRD13A	AK8	RNH1
KCNQ1	SLC25A48	CTTNBP2	GLYATL1	ARNTL2
FOXC1	KIRREL3	BRINP1	FAM178B	BAK1
KCNH2	CLEC1A	TCF7	MYO7B	UBA6
CYFIP2	GPR26	CDC14B	KRT74	CTNNA1
IL17RB	ATP2B2	MAPRE3	KRT20	DSG2
VMP1	CLDN14	RAPGEF4	XCR1	JKAMP
LIMCH1	IZUMO2	MED15	CALCB	DKK3
ATP2C2	ALOX15	CRYBB2P1	KCNA2	LIMA1
SLC12A2	ETNPPL	GRK3	MEX3D	HOMER3
SNAP91	RANBP3L	KIAA0930	KIAA2012	LAMA3
SLC9A3	CCDC38	BDKRB1	KRTAP11-1	DCBLD2
SPI1	CASC4	SNTA1	CTNNA3	PKP2
MPPED2	CD300A	DNTTIP1	C11orf88	LAMC2
FGF22	CXXC4	FGF9	NOTUM	YIPF1
CDH19	ZNF415	NDRG4	SFTPA2	PARP12
LNX1	AQP4	ZDHHC2	KCNIP4	CDH3
CLCN4	MYOZ2	STMN2	CYP4F8	ELMO2
FRY	AGAP5	MAN2B1	KRTAP9-8	TM7SF3
ATP2A3	AP000679.1	TUBB4A	CFAP77	LPAR2
CAPN6	FAR2P2	TGFB1	KRTAP1-1	CNN2
NEBL	ADO	CD79A	SLC30A10	DGKA
SYNJ2	TRIM49B	LIMK1	KRT35	TMEM206
ITM2A	WBP2NL	NCS1	SVIL	COL17A1
KCNN2	RGS7BP	PALD1	SP5	PRKCQ
PTPRC	FAM35DP	CDH23	XKR4	ASB1
PCDHB4	ANKRD34B	TSPAN14	KRT18P3	ELOVL1
PGR	COLCA1	KIAA1211	NOC2LP2	PFKP
ZNF586	ADH7	ALDH2	LINC01771	EVI5
NCOA1	ZFP62	RERGL	AL031123.1	SYT1
AQP6	ADGRA1	TBC1D30	HNRNPA1P14	INPP5A
FOLH1	FABP12	ENO2	AL513283.1	FTSJ1
COQ9	MPEG1	PPARD	AL691426.1	PPP2R5B
TESC	MYL4	CDH6	AC092431.2	VPS35
HEPH	SNORD117	WWC1	ASCL5	ELP1
RGS1	LINC00449	RBP1	SLC26A4-AS1	FSTL3
LYZ	C21orf62-AS1	FNDC4	AL359313.1	WDR1
ABCC6	MIR647	TRAK2	AC026355.2	ARHGAP10
SMPX	SNORA3B	BCL9	AC078993.1	MARK2
TF	LAP3P2	KIAA1324	UOX	CHFR
PITPNM3	IRF9	ZP4	AF111169.1	P4HA2
COL9A3	MSMP	ANKRD13C	ZBTB20-AS2	STK10
MAP3K1	LINC01208	GJA3	MNX1-AS1	PVR
CRISP3	AL513217.1	HOXC13	LINC02458	ABCB11
PALMD	YES1P1	CHPF	AC010280.2	SNCB
UPB1	AF196972.1	ATXN1	ADAMTS19-AS1	TSG101
SOX10	AC011239.1	C16orf70	LINC01018	DLG1
SYNGR1	AL590714.1	BMP4	AC099548.2	KIFAP3
GRAP2	AL136366.1	ST3GAL3	AC136475.5	RBMS2
HNF4A	GAS1RR	KDM4B	AC092143.2	KLHL20
NDUFAF5	KIRREL1-IT1	TNFRSF19	AC068722.1	NFKB2
HCK	AL121899.1	RTBDN	LINC01225	SIRT6
MROH8	LINC01359	FIGNL1	AF213884.3	GNB1
IDH3B	DPY19L2P3	ATP8A2	LINC01477	TOLLIP
PXMP4	LAMA5-AS1	LGR6	AC080037.1	MKNK1
CST4	AC093609.1	LARGE1	KLF14	DNM2
WFDC2	AC021188.1	SYT6	AL049747.1	CRYBG3
TNNC2	CFAP58-AS1	TMEM2	AC016737.1	SLC4A4
CDH20	AL354732.1	KCNMB4	AL121655.1	PSEN1
MID1	NEBL-AS1	SLC2A8	AC009014.1	EXD2
HTR2A	LINC01549	KIF12	AL132656.3	ZNF506
OLFM4	AC078883.3	IER3	AL645608.9	ME2
CCL22	AL096855.1	ITPKA	AC104971.4	GSK3B
NCALD	ZNF197-AS1	EXOC6	AC125603.4	FAT1
CD37	LINC00284	ADAMTS14	SSTR3	RAB10
MYH14	AC017007.2	GPAT3	AC015819.2	CD82
SLC5A5	AC013268.3	LEF1	AC018445.3	CPNE3
HPN	AC010980.1	RBP5	AC008555.8	DDHD2
PON3	GFOD1-AS1	PHLDA1	MIR4697HG	LPCAT2
ATP6V0A4	AC244197.2	SLC24A4	AC025268.1	PDRG1
TSPAN12	TDGF1	CYP1A2		TMEM40
CPVL	AC092892.1	NKD1		NSFL1C
HYAL4	AC117394.2	CLEC18B		SLC8B1
PIP5K1B	KRT18P34	SSH2		LHX5
ATRNL1	DPH6-AS1	OSBPL1A		PXN
SLC9A3R1	ADH1C	CRNN		NOS1
SULT1E1	SNX5P1	FLG		CDIP1
ODAM	AC025176.1	GDF7		GMIP
TRIM2	FZD10-AS1	STAC		OTUB2
STIM2	KLHL2P1	MYH15		NECAP1
GLRB	AC122718.1	ADAMTS19		SLC9A1
PPARGC1A	MIR583HG	GFOD1		MUL1
B3GAT1	RNU6-638P	MFHAS1		ITGA6
FOLR1	CIR1P1	TENM4		SEL1L3
CD5	AC069120.1	ENKUR		TINF2
SCGB2A2	AP001372.4	VTI1A		UNC13D
CHKA	AP000781.2	SLC35F4		MFSD11
PPM1H	AC007619.1	CD96		NUP50
MGP	PDCD5P1	MSI2		UPRT
RASAL1	ZNF878	GDPD1		TLL2
FZD10	AC025034.1	AK9		ACOT7
CHPT1	LINC00639	SPAG17		KCNK6
FBXO9	AC021739.2	PPP2R2B		FBXL19
GLP1R	AC092868.2	FAM122B		MISP
SAYSD1	AC120024.1	ZFAND3		RASSF7
GPLD1	AC009962.1	NTAN1		BCL2L13
ALDH5A1	AC092720.1	MUM1L1		CARD10
VNN2	AC145285.4	NLRP14		PICK1
SLC16A10	FIGNL2	DYNC1I1		PPP6R2
GMDS	DLGAP1-AS5	CDA		RHBDD3
PDE8B	AC012447.1	SIM2		ASCC2
PCDHB15	AC018371.2	ZNF66		RANGAP1
ARRDC3	AL031666.2	FAM189B		DDHD1
PRLR	ZNF728	SCNN1D		PLEK2
FGF1	AC233724.13	ACTG2		PIGH
ROPN1B	AL691432.1	VPS72		ASB2
ARHGEF26	SPACA6P-AS	S100A12		TPD52L2
FAHD2A	AL355802.4	GPR155		DNAJC5
ACADL	AC021851.1	IGFN1		SEC23B
DNAH6	AL391121.1	CXCR1		FERMT1
PROC	AC092171.4	CRYBA2		MANBAL
PARD3B	AL021707.8	SLC6A20		AHCY
ICMT	AC024560.3	TMEM41A		ATG4A
PRG4	AC009560.1	RHOBTB3		RENBP
KCNQ4	AC027807.2	T		UBL4A
ADGRL2	AC009163.7	RELL2		KLHL4
CR2	LINC02334	SP8		KATNAL1
FMO6P	RIMBP3	KCNV1		ARL2BP
MAN1C1	AC084824.4	GPER1		NARFL
MUC5B	AC092118.2	FAM219A		NUBP1
CNR1	AC005840.5	PRSS37		HMOX2
DNAH7	AC004852.2	TMEM52B		TRIP4
CAAP1	AC099518.6	C10orf82		RAB11A
PCDHB14	AC138393.3	E2F7		EHD4
SMAD9	RN7SL113P	PTER		SLC30A4
MTERF2	AC092718.7	SMPD1		MTMR9
NFYB	AC020658.7	PBX3		TNFRSF10A
CLU	AC105235.1	ISLR2		PPP1R37
ADRA1A	AC091152.4	STIM1		ARHGEF18
HPCA	AC026748.1	TTYH1		KLC3
CXCR4	AC022336.3	KIFC2		GPI
TSFM	AC106886.4	KLK6		CDC37
NCKAP1L	AC011008.2	MAP4K2		PPP2R1A
SLPI	AC084876.2	GNG4		LSR
F13A1	AL356481.3	NKIRAS2		ETHE1
RAB17	AL157931.2	AXIN2		CDK6
BPIFB1	AC017104.5	VWA3B		WDR91
AMOT	AC011416.4	TBC1D10B		MTPN
MCF2L	AL356275.1	DRD5		MET
STATH		PCDH7		GRB10
HTN1		ADRA1B		IMPDH1
SIX1		GLB1		C1GALT1
EDN2		LRRN2		URGCP
HRASLS		SYT9		CREB3
TSPAN8		PSG6		DVL1
GNAZ		PKIA		DKK1
PODXL		CHST11		RNF43
NDUFA5		KSR2		SYNGR2
PDE11A		TLN2		HSD17B1
ISLR		MALT1		TNFAIP1
BBOX1		C2orf54		AREG
RNASE1		VANGL1		SLC2A9
KIF1A		MAP3K11		MFSD10
MNX1		ZCCHC12		EHD1
RGN		RAB1B		SLC35F2
LILRB2		DSG4		SELPLG
BPIFA2		NRIP3		KCTD10
ADGRE3		PPP2R2D		IL23A
KCNC3		C11orf68		CYP27B1
CA6		BAIAP2		SPSB2
PPP1R1B		VSIG10		STK38
FMO5		SOX11		MDFI
RAI2		MRVI1-AS1		FAM120B
KRT17P1		GLDC		DUSP22
H3F3B		GAK		EXOC2
ZBED3		C3orf38		PRSS16
PDE6A		EDC3		TTC1
CHRM3		ZNF664		LNPEP
ADAM20		AC140134.1		DBN1
CD180		RNF182		SLC41A3
MEIS2		GPR137C		MAPKAPK3
TRIM45		TMEM132C		GORASP1
VTCN1		SLC9A9		RTKN
MYCN		EPGN		IL1A
SAA2		ZNRF3		GRB14
RERG		CCR3		IL18R1
PRH2		C6orf58		SDC1
TCN1		ROBO2		MARK1
CLDN10		NKAIN3		CEP104
CSN2		LCE1E		LRRC42
ELF5		PRR5		HDAC1
GPR55		TMPRSS11A		KIAA2013
SPRY2		CCK		NR5A2
CIDEB		TAF9B		ADPRHL2
ST6GALNAC4		LUZP2		GNPAT
TMOD1		ANKRD19P		RIMS3
LMX1B		WNT7B		ARTN
NOV		PAQR9		TSPAN1
GMPR		BCL2L15		BLZF1
SLCO2B1		MYL6B		F3
TTPA		CYSRT1		TNFSF4
MMP7		SERPINB13		RCAN3
FXYD2		CCDC151		MTFR1L
IFI44L		Y_RNA		MYL12B
PLCE1		SERTAD4-AS1		ABCG2
IDH1		AP000911.1		CCND2
MTTP		NOTCH4		MAPKAP1
PARVG		LAYN		ZBTB45
PIK3C2G		HLA-G		PPP4R4
DUSP6		CASC10		C10orf76
RAB15		IGFL4		C10orf95
PTGR2		SLFN12L		MOB3B
TLE3		KRT81		CD274
ITGAX		KRTAP2-3		MYOT
ARMC5		KRTAP3-1		DUSP4
SLC13A5		KRTAP2-4		PTK2B
MAPK4		TMEM110		PPP3CC
FBN3		AL359692.1		SEC22A
SIGLEC10		KCTD11		ZNF205
CYP4B1		KCNU1		GIPC1
CD53		RNASEK		OPTN
FCGR2A		AL354740.1		LPGAT1
MEIS1		AC009961.1		VAPB
GALNT13		LINC00974		ZNFX1
TRPM8		NAALADL2-AS2		PMEPA1
ACKR2		LINC01940		BCAS4
ITGA9		LINC01655		STAMBP
ALDH1L1		AL160408.1		MRS2
AMT		TLE1P1		TBCC
CCDC39		HCG22		EMC3
IQGAP2		SPRR2C		SH3TC1
ZNF300		AL161636.1		EFNB2
DCDC2		AC007099.1		SH2D3A
TNFRSF21		IGKV1OR2-108		GPR108
RSPO3		AF165147.1		MKKS
NLGN4X		LINC00460		RALY
ITGB1BP2		AC005083.1		GRPR
C9orf3		AC024597.1		IRF3
ST8SIA6		SVILP1		ABHD8
FAM13C		AC007556.1		PIN1
ANKRD1		COX10-AS1		YWHAH
PLEKHS1		DIAPH2-AS1		APOL2
MTG1		LINC01361		RAC2
LRRC4C		LINC01695		STRIP2
DRD2		PYY2		ELL3
ROM1		DGUOK-AS1		ARPP19
DUSP15		FLG-AS1		SOX15
MKX		KRTAP4-7		KIF1C
LYPD1		KRTAP9-4		BCL2L2
C2orf50		PSG2		CDC16
AKAP6		AL357153.1		ACTN4
NPAS3		FLJ42969		TRPM4
MSGN1		LINC02261		MAP3K10
CCDC3		LINC02223		SLC35D2
CCL28		AC025419.1		ULBP2
GFRA1		FOXD1		CHMP1A
TMEM56		CCDC71L		CAP1
PLEKHG4B		AC068385.1		TRAF3
C16orf89		TDGP1		RFTN1
CNKSR3		AC092112.1		NR1H2
KCNJ16		AC090023.2		KIF3A
SEMA3D		MGAM		UBE2D2
CHST9		AC025569.1		WDR44
ANKH		LINC02392		TNS4
ENPP3		CLEC5A		DCAF15
C4orf19		RHOXF1-AS1		TRIM21
CHODL		NBEAP1		ITGB4
SLFN13		LINC02137		FLOT2
CCDC144CP		AL157931.1		VPS4A
RAB6B		ROCK1P1		ANKEF1
PIK3AP1		DSG1-AS1		RNF128
DEPTOR		LINC01897		GNG5P2
ELMO1		AC022706.1		CNDP2
ADCY8		AC090377.1		KRBA1
SLA		AC007785.1		PTGFRN
CLDN8		IGFL1P1		KCTD1
GLYATL2		LINC01215		CARS2
WDYHV1		AL096865.1		OSTF1
CACNA1D		AC083964.1		NT5E
KIT		AFAP1-AS1		SEMA4F
TMEM268		AP000553.1		DYNC1LI2
SNX22		AL096828.3		CAB39
SLC34A2		AL391425.1		MFSD9
ACAN		PRAG1		SCRN1
SLC30A2		AC009133.4		CCM2
UBXN11		AC009118.2		FAM129B
CLSTN2		AC006213.4		TMEM14B
KCNB1		AL161645.1		TMEM63B
PPP1R9A		AC023310.4		PGBD1
GDPD5		AL121753.2		RMDN3
DUSP23		AL162376.1		RTCA
EDA		AC127496.7		PREB
FCER1G		AC025048.6		ACTR1A
C1QC		LINC01338		CYP2C8
CLIC6		AC010642.2		TMOD3
IRX6				PRKG2
ISL2				RAP1GDS1
PIP				CDKL2
TFF3				ANXA3
TFF1				KIF21A
TMPRSS3				PLCZ1
S100B				TMEM117
S100A1				CERS5
AZGP1				ESYT1
FOXH1				VPS37B
SCGB3A1				SYT16
TUBA3FP				MCTP2
AQP5				MARVELD3
ASRGL1				TLDC1
GNG3				RHOT2
PDZK1IP1				ZNF287
LHX8				VPS53
C1orf74				ARRB2
IL20				SLC16A3
PIGR				FEM1A
INHBB				TRPM2
NFASC				CNKSR1
PPM1L				STRIP1
CCR1				ADAM15
ATRIP				PSEN2
ASB5				WNT9A
NPY1R				EXOC6B
ADGRV1				TAGLN3
ESM1				NCEH1
ENPP6				DGKQ
CMYA5				OCIAD2
IL22RA2				SNCA
PDSS2				MYO10
KIF6				TNIP1
ZNF704				ABT1
TNFRSF11B				C7orf43
SBSPON				TMEM27
DEFB1				CCDC120
FAM86FP				ZNF185
CA3				DOCK5
FREM1				PLPBP
ALDH1A1				RGS20
TRPV6				FAM83A
FBP1				ASB6
CYBB				HTR7
PTCHD1				BTBD10
RNF183				PAK1
CLDN3				FEZ1
ATP7A				PLCB3
ARF6				PPP4C
TMEM63C				ALDOA
TC2N				ABCB9
MYRFL				C12orf45
USP54				ANO4
ZMAT1				ADAM8
CHRFAM7A				KIN
TMPRSS5				SETBP1
HTR3A				EPG5
MESP1				TADA1
MS4A7				OLAH
SGSM1				PRDM8
AL357033.1				CNTNAP4
LPO				ADGRA3
MIDN				TXNDC11
ZNF641				CAST
GPD1				FBXL2
LAIR1				C16orf74
LY6D				UBASH3B
DNASE1L2				ABCA10
DDIT4				FAM27C
POLR2J3				ADAMTS1
IRF2BP2				WNT7A
FOXI1				PPP4R1
FAM107A				VOPP1
LDLRAD4				OTUD6B
LRP1B				ZFYVE27
KCNAB1				C16orf87
SNUPN				NAT2
COL22A1				ADK
GJB1				SFR1
MYRIP				NODAL
RNF150				NECAP2
SETMAR				XDH
CST5				GPR153
CST2				AHCYL2
CST1				GPAT4
KRT4				TAGLN2
SLC23A1				SPATA2L
LONRF2				NIT1
SIX2				PINK1
MUC7				LAD1
OPRPN				ATP13A2
SMR3B				UBR1
CSN3				TCAF2P1
TMEM37				FLAD1
SOSTDC1				SHC1
KCND3				RUSC1
ANO5				PPP1R16A
FRMD3				LRWD1
CLEC7A				ZNF653
RCAN2				ACOT11
NBEA				FBLIM1
ABCD2				GFI1
SYT12				IGSF8
C1QB				NBPF20
C1QA				KIAA1841
SAA1				TGFA
SLCO4C1				GNPDA2
CD34				NIPAL1
AC020659.1				ANTXR2
PDIK1L				KBTBD8
CHRNA7				EOGT
LRRC25				TRIM46
PRIMA1				TGFBR2
ARL4D				SERPINI1
LRRN1				C3orf67
C10orf111				SLC4A1AP
HSD11B2				CDCP1
DMRTA1				DTX3L
GJC3				ARHGEF3
GNG7				METAP1
KBTBD11				DUSP7
RIMKLA				CCDC112
NIM1K				CASP3
CD163				STK17A
PGBD5				CSMD3
ZNF454				SNAPC3
CALML5				MAMDC2
DNAJC22				CPA6
ERBB4				PGM2L1
STX19				PACSIN3
C5orf46				AMOTL1
KLHDC7A				ZNF319
AC020907.1				HPS6
CIITA				ILK
OR7E22P				CCDC68
LINC00652				PIP4K2C
TSHZ1				DUSP18
LYNX1				DOLPP1
TPRXL				RAB8A
SHISA2				TP53I13
MUC16				ZNF610
LRRC75A				ZNF528
SOX2				SERTAD3
FDCSP				CYP2S1
LINC00471				NXN
UNC5C				SPRYD3
ARL6IP4				KCTD5
CACNB4				ENTPD3
LHFPL1				OR1F1
SPNS3				RNF187
HS3ST4				ADAM9
GALR2				TSPAN5
VMO1				TNIP2
CADM1				AFAP1L2
RIPPLY3				CCDC126
EPHA10				CD2BP2
RIPK4				SH3TC2
GRIN2A				IL1RAPL1
NOG				RASSF6
OLFML1				TM2D2
FAM3B				PLEKHA2
LRRC55				AGPAT2
KCNH8				ALCAM
EFNA5				PDCD6IP
NCMAP				B3GNT2
LRRC26				TMC7
APOBR				RNF34
TCEAL2				PKHD1
MFSD6L				MTM1
GALNT17				CANT1
FAM174B				KRT19
NTF3				DSCAM
IKZF1				CLSTN1
CCDC190				PIK3CD
WWOX				ENC1
CYP4Z1				RGS19
BPIFB4				METTL18
SAPCD2				ZNF540
CYP4F12				EPHX4
CLCNKA				CERS6
C1QL4				GNB2
EFCAB6				NADSYN1
AC092118.1				MYD88
PRR27				CYSLTR1
ERC2				NABP1
PALM3				JUP
FYB2				FAM3C2
DMBT1				SLC25A30
OR2AG2				CYB561D1
H3F3C				ZBTB4
JAKMIP3				KLC2
SERPINA5				DCTN2
COL25A1				DRAP1
TMEM198				SUGCT
ENTPD8				TMEM70
C9orf152				SFN
FAM47E				TUBB6
MYBPC1				RTTN
CCDC189				RIMS2
HLA-DRB1				WSB2
SERPINA3				HCG4
C9orf163				MAN1B1
TLR7				MIEF2
HLA-DQA1				ACOT4
PELI1				TMEM187
DCHS2				RIC8A
OGDHL				PARD6G
SPN				TUBAL3
SLC28A3				FAM219B
AC011450.1				TCAIM
ZNF44				FJX1
MEIG1				DGKZP1
PLCG2				B3GNT3
MB				TDRP
CSF2RA				FGD6
PEG3				PLD5
PIM3				AC022148.1
HLA-DRB5				SKIDA1
C2CD4A				MB21D2
ZNF789				FAM83H
FAM3D				LRRC57
PAX9				TMEM102
TOX				HEPHL1
DMD				PNMA8A
SNORA55				TRAPPC6B
SNORA5C				KCNB2
CAPN8				TSKU
FCGR3A				ANXA2
CCDC160				C1orf116
LINC00963				ZNF320
HLA-DOA				C12orf60
HLA-DMA				CCBE1
HLA-DRA				OVCH2
NXPE2				TANGO2
PKP4-AS1				LINC00518
MUC21				UPP1
C10orf113				CMTM4
FAM221B				C9orf66
PCDHA4				BTBD9
C11orf91				ACTG1
C2CD4B				PKP3
HTN3				BEX5
ATP10A				OSBP2
HCG27				JAG2
TMEM200C				TMEM106A
CFAP44				DGAT1
SNORA7B				AP3M1
MIR590				NSMCE3
SNORD94				ACTBP7
MT-TP				PCGF3
IGKC				UBE2L3
IGHA2				NF2
PRR22				OR10H1
SYT3				TPI1P3
HSPD1P1				FAM183A
AP000662.1				SHTN1
AC091153.1				SIRT7
TMEM213				PLEKHN1
PLIN5				ARL4C
AL161756.1				AGRN
LINC00612				ZNF793
PRSS41				S100A16
RBMXP2				SPRED3
MIR99AHG				GJB3
AC114730.1				SP6
MARCKSL1P2				GJB5
AL109955.1				GJB4
FAM19A5				ZNF124
ZNF259P1				YRDC
SNORA79B				TRAPPC2
CLDN10-AS1				BORCS6
RPS10P7				RABL6
AC073136.1				TRAPPC4
HMGB3P10				S100A2
AC007255.1				LAMB3
HLA-DPB1				SLC39A10
FLJ37035				CXorf40B
AC009506.1				SRC
SMIM25				GTF2E2
LAMTOR5-AS1				ZNF720
AC091167.1				ENTPD6
TAF1A-AS1				CXorf40A
LINC01770				CDC42SE1
MIAT				PDCD1LG2
AC092802.1				EME2
SGMS1-AS1				ZNF790
AC138969.2				SPG7
AL022068.1				ZNF677
LINC01546				ZNF347
HDAC2-AS2				MPZL1
LINC02095				TOR4A
AC090587.1				ZNF544
AC008781.1				CARD11
AC006947.1				SELENOT
HLA-DRB6				L1CAM
AC139149.1				KIAA0753
AC093151.2				L3MBTL3
AL137003.1				KIF1BP
AK3P3				INF2
GOLGA6L5P				GDI1
AL121760.1				MROH6
KLF3-AS1				AC021218.1
AL356056.2				C12orf73
HLA-DPA1				TAS2R14
PRH1				RPS15AP36
DCST1-AS1				BTF3L4P2
AL138902.1				ARHGEF35
RPL21P131				YWHAZP2
AL391058.1				ADAT3
HLA-DQB2				GTF2H4
AC002480.2				DNASE1
FLJ22447				FBXO16
SLCO4A1-AS1				NUTM2D
TNF				AL390719.1
PTGES2-AS1				KRT19P1
SNHG15				AL603766.1
LINC01271				C2orf16
CCDC144NL-AS1				FAM200A
LINC00472				GAPDHP69
AC007743.1				AC241585.1
LINC00462				LINP1
CYP2T1P				AFG3L1P
AC004012.1				CPTP
AP004242.1				INHBA-AS1
AC006026.3				AL023754.1
AC004231.1				AL583808.1
RPL34-AS1				BOLA3-AS1
PTGES3P1				AL031846.1
AC012618.3				ERCC6
LINC00330				AL513303.1
LINC02331				TMEM191A
MCF2L-AS1				CYP4F26P
DBF4P1				LINC01535
AP002004.1				AC007365.1
NFAM1				COX6A1P2
NSRP1P1				LINC01806
RNF148				AL162591.1
RHOA-IT1				AP001469.2
ASH1L-AS1				TSTD3
LINC01814				FCF1P2
ENO1-IT1				LINC01277
TRHDE-AS1				AC114488.1
LINC00479				MIR5689HG
AC093582.1				MYOSLID
ARHGEF38				AL365203.1
LINC01829				YWHAZP3
BCYRN1				LINC02522
Z97634.1				LINC01468
LINC01554				TRIM31-AS1
LINC00987				AC107214.1
TUSC8				DUX4L50
HLA-DQA2				AL009181.1
AP000251.1				AL138789.1
AL357079.1				Z83851.1
AL391832.2				AL356867.1
AL357055.3				AC026462.1
RPS20P22				OR7E62P
AC128689.1				LURAP1L-AS1
AQP1				ZNF815P
RN7SL751P				AC018816.1
RPL29P14				AL034399.2
AC099340.1				MYO16-AS1
AC112496.1				EI24P2
ELOCP19				KPNA2P1
AC093583.1				LINC01792
FOXP1-IT1				BX293535.1
AC121764.1				PPIAP13
BMS1P4				PCDHA13
HLA-DMB				ST3GAL6-AS1
RPS29P11				AC011979.1
GSTA1				LINC00973
AC090058.1				PLCXD2
AC139453.3				CRCP
SAP30L-AS1				ARPC1A
AC090515.2				AL365356.5
AC025263.1				RPS27AP1
SEC24B-AS1				LINC02005
AC011352.1				EFNA4
AC008610.1				AOX2P
RBM14-RBM4				LINC00880
AC019163.1				DUBR
LINC02265				MARS2
AC112206.2				UBA6-AS1
AC145676.1				AC027607.1
AP002884.3				NOP14-AS1
AC113383.1				LINC00964
AACSP1				AC091940.1
SELENOP				AP000866.2
AC008592.3				AC106791.1
AC104126.1				AC010343.3
AC027313.1				AC016924.1
GOLGA5P1				SNORA70
AC098679.3				LINC01605
LINC00605				LINC01847
AC008427.1				TRNP1
SCARNA15				TAGLN2P1
AC034243.1				AC091182.2
MIR3142HG				ZNF260
AC090579.1				LINC02365
AC027117.1				AP003068.2
AC008663.1				SLC22A18AS
AC091563.1				AC124276.1
ANO1-AS2				HADHAP2
RSF1-IT2				AP002414.2
ANKHD1-EIF4EBP3				LINC02407
STX17-AS1				AC011601.1
HTD2				AC008083.1
MIR9-3HG				RPL10P13
AC084117.1				AC004846.1
AC087257.2				LINC00519
CCND2-AS1				ENSAP2
AC022509.2				AC105411.1
AC026333.3				AC068700.1
AC027544.1				AL049555.1
PLBD1-AS1				AC099518.2
AP002383.4				TMEM249
SLC5A8				AC092718.6
AP000851.1				AC068594.1
HP				LINC00909
AP003721.4				ANXA8
AC011611.3				AC103810.3
PSMA3-AS1				AC004585.1
MGAM2				AC067852.2
FNBP1P1				MIR2117HG
LINC01481				AC020928.1
AC063947.2				AC090409.1
C17orf49				LINC01764
AC068831.3				AC010327.3
DIO3OS				AC010776.2
AL162171.1				RAB11B-AS1
MTCO1P2				AL035422.2
AF111169.4				AC124312.5
AL356801.1				AC008494.3
AF111167.2				AC005618.1
AC087482.1				AC097358.2
AC009269.5				CD24
HERC2P10				AL391244.3
AC008074.3				Z93930.3
AC012184.1				AL844908.2
AC012173.1				AC116651.1
ERVK13-1				LHX1
AC126773.2				LINC01138
AL121839.2				AP001065.2
AC106820.5				AC074138.1
CCPG1				AC016957.2
DOCK9-AS2				AC245041.2
AC079322.1				AC002401.4
MAFTRR				AC074050.4
AC108860.2				AC243964.3
AC040174.1				PWAR5
AC012615.1				AD001527.2
AC087392.2				AL356274.2
AC110285.2				AC018629.1
AC004584.3				AC009229.4
AC003965.2				SH3PXD2A-AS1
TAPT1-AS1				GHET1
LRRC37A7P				IQCJ-SCHIP1
AC009831.2				LINC01958
AC100830.3				AC004922.1
MIR4668
AC023090.1
AC008735.1
AC091152.2
AP001029.2
AC061975.7
AC011498.4
AC024592.2
AC090004.1
AC093503.1
AC010643.1
PTOV1-AS2
AC011503.2
CYP4F23P
RPARP-AS1
AC010487.2
ZIM2
AL391001.1
AL049840.2
AC024451.4
AC091057.3
AC010531.6
AC068790.5
AF131215.7
AC104109.2
LINC01235
AL023806.1
AC079610.2
AC124312.4
PDLIM1P1
AL133338.2
AC004130.1
AC006058.2
AC106881.1
AL161729.4
AL031848.2
AC104187.1
AC007390.2
AC124045.1
AC025181.2
AC008966.2
NFYC-AS1
AL365330.1
AL136985.2
AC009902.3
LINC01023
AC015982.1
AC010735.2
PCDHB16
AC007938.4
STAG3L5P-PVRIG2P-PILRB
AC006238.1
AC007038.2
AC079834.2
AC009570.1
AL355388.2
AC009309.1
AC093865.1
AP001269.4
AL035563.1
BX323046.1
AC000068.2
AC097376.2
AL049839.2
AC007032.1
AP000894.4
AC096586.2
AC007686.3
AL592071.1
AL035661.1
AL138689.1
ADRA2B
AC005790.1
AC092119.2
AC004466.2
AC025166.1
AC008741.2
AL157813.1
AC130324.3
AL121906.2
CCL4
LINC01730
AC027601.3
AL021578.1
AC009118.3
AL357033.3
AC018926.2
DACH1
AL138955.1
AC026124.2
AC009041.4
AC073569.3
GTSE1-AS1
SRCIN1
AC010536.3
CCL3
AC007906.2
HIST1H3F
AC006449.6
AC010542.5
AC118658.2
TSC22D1-AS1
AC021422.1
AC009268.2
AC039056.2
AC087239.1
BX539320.1
AC130686.1
AC005921.3
AC090181.3
AC009090.4
AC020763.2
AL133373.2
AC021945.1
AC080188.3
AC007342.8
AC006077.2
AC009078.3
AC133065.6
Z95331.1
AL031595.3
AL356481.2
FOXCUT
AC007878.1
AC004461.2
AC009242.1
HYMAI
AC099795.2

## Sheet: Supplementary table 3
Supplementary table 3: Differential gene expression analysis of tissue vs PIC and Matrigel-cultured SGO (-4<logFC>4, FDR<0.001)
genes	logFC	logCPM	LR	PValue	FDR
KRT6C	14.0993	9.20995	104.982	1.23245e-24	5.52604e-23
SPRR3	13.4748	10.9487	58.8233	1.72483e-14	3.10032e-13
CRNN	13.3891	8.50056	36.0449	1.92825e-09	1.91029e-08
IVL	12.9532	8.06622	52.5829	4.12456e-13	6.37777e-12
SPRR1B	12.5375	10.8596	246.988	1.17774e-55	3.30315e-53
SPRR2E	12.4518	7.56606	34.9147	3.44476e-09	3.30012e-08
DSG3	12.4451	7.56122	202.854	4.97805e-46	8.52399e-44
SERPINB13	12.4287	7.54444	124.817	5.58164e-29	3.33811e-27
KRT6A	12.3581	12.6617	413.863	5.28715e-92	5.05918e-89
SPRR2D	12.3175	7.43343	39.0525	4.12564e-10	4.50113e-09
CLCA2	12.1754	7.29287	205.863	1.09751e-46	1.91969e-44
A2ML1	11.7192	6.83962	66.0364	4.42674e-16	9.25576e-15
KRT13	11.4574	11.7573	65.5172	5.76085e-16	1.18773e-14
SPINK7	11.3644	6.48886	46.5941	8.73222e-12	1.15768e-10
CRCT1	11.2943	6.41912	38.9309	4.39073e-10	4.77752e-09
KRT6B	11.2805	10.5465	184.47	5.12307e-42	7.12282e-40
SERPINB3	11.2276	8.71003	87.3462	9.1096e-21	2.98762e-19
KRT16	11.2134	10.0777	179.468	6.33309e-41	8.17622e-39
SPRR2A	11.1431	6.26972	46.9799	7.17178e-12	9.60192e-11
HMGA2	11.1129	6.24062	88.4584	5.19144e-21	1.72697e-19
GBP6	10.9948	6.12438	68.9962	9.86533e-17	2.18637e-15
PADI1	10.9795	6.10506	33.1546	8.51154e-09	7.69206e-08
TGM1	10.964	6.09344	102.926	3.47965e-24	1.50943e-22
PPP1R14C	10.9421	6.07198	139.858	2.85902e-32	2.08555e-30
SPRR1A	10.8117	5.9426	39.0762	4.07574e-10	4.44966e-09
IL20RB	10.6778	5.81191	137.768	8.19215e-32	5.74404e-30
FLG	10.6725	5.80648	42.8462	5.92158e-11	7.21006e-10
BNC1	10.6592	5.79445	64.7958	8.30763e-16	1.67845e-14
SERPINB4	10.3638	5.50502	32.9044	9.68017e-09	8.6473e-08
KRT4	10.3414	10.3917	31.9878	1.55143e-08	1.3503e-07
SERPINB7	10.2037	5.34828	89.9815	2.40403e-21	8.26773e-20
PRSS3	9.90145	5.05259	90.679	1.68979e-21	5.91134e-20
LY6D	9.88912	5.04369	42.0694	8.8089e-11	1.05055e-09
CDA	9.86984	5.0223	77.4402	1.36803e-18	3.63623e-17
TMPRSS11B	9.86761	7.247	17.7009	2.58499e-05	0.000128084
ABCA12	9.8029	4.95717	97.5017	5.38103e-23	2.12459e-21
ADGRF4	9.75008	4.90711	135.387	2.7169e-31	1.8648e-29
IGFL2	9.70332	4.86095	56.3654	6.01811e-14	1.02295e-12
CKAP2L	9.68644	4.84771	31.8386	1.67534e-08	1.44807e-07
SPINK5	9.5644	11.0808	57.043	4.26381e-14	7.34739e-13
CRYBG2	9.54135	4.70405	86.8022	1.19938e-20	3.86342e-19
TMPRSS11D	9.52978	4.68538	29.3944	5.90479e-08	4.69239e-07
KRT78	9.51106	4.66054	14.9594	0.00010985	0.000474994
RAET1L	9.48783	4.65055	32.4345	1.23281e-08	1.08754e-07
GRHL3	9.40914	4.57684	90.4204	1.92574e-21	6.6936e-20
SBSN	9.38592	4.5448	32.1027	1.46231e-08	1.27821e-07
PCSK9	9.37731	4.55049	47.3747	5.86352e-12	7.94188e-11
CERS3	9.31593	4.48683	62.2406	3.0396e-15	5.84459e-14
AURKB	9.14016	4.32684	21.3078	3.91132e-06	2.28622e-05
PNLIPRP3	9.11286	4.29362	69.9638	6.04039e-17	1.36471e-15
NCAPG	9.10368	4.29089	26.3941	2.78391e-07	1.98014e-06
IL36RN	9.09474	4.26675	41.3178	1.29388e-10	1.50125e-09
GJB4	9.07761	4.25939	77.8709	1.09999e-18	2.94302e-17
PLK1	9.05254	4.24223	25.4556	4.52684e-07	3.11235e-06
ALDH3A1	9.03146	8.30788	75.6304	3.42052e-18	8.76246e-17
EPHX3	9.02783	4.20479	32.4463	1.22532e-08	1.08151e-07
RAET1E	8.95262	4.13854	66.0264	4.44922e-16	9.29083e-15
KRTDAP	8.90938	4.08554	26.052	3.3235e-07	2.33636e-06
DEPDC1	8.87098	4.07174	23.3392	1.35803e-06	8.58575e-06
CAPN14	8.86088	4.04925	21.2899	3.948e-06	2.30683e-05
LIPG	8.83449	4.02608	100.255	1.34019e-23	5.58996e-22
LINC00520	8.8159	4.01047	48.4551	3.37942e-12	4.73497e-11
TNNT1	8.81135	4.00386	28.5259	9.24523e-08	7.07395e-07
CEMIP	8.80236	3.99819	70.7053	4.14767e-17	9.50285e-16
CYP2C18	8.74132	3.93203	30.4777	3.37734e-08	2.78173e-07
TMEM40	8.73879	6.24119	175.281	5.19892e-40	6.3293e-38
HES2	8.6903	6.18838	245.925	2.00809e-55	5.53653e-53
TMPRSS11BNL	8.6577	3.854	25.567	4.2728e-07	2.9464e-06
NEK2	8.61903	3.83736	16.075	6.08821e-05	0.000278115
LINC01559	8.61479	3.80837	27.6332	1.46641e-07	1.08973e-06
UPK1B	8.59534	6.08188	94.5588	2.37923e-22	8.93832e-21
KIFC1	8.47714	3.70649	19.5283	9.91219e-06	5.3819e-05
MELK	8.42865	3.65156	37.4704	9.28117e-10	9.67172e-09
LINC00707	8.42531	3.64463	53.024	3.2949e-13	5.18357e-12
LETM2	8.40471	3.62481	49.1406	2.38255e-12	3.38785e-11
CSTA	8.39876	10.7183	147.857	5.0971e-34	4.06443e-32
TMPRSS11F	8.29229	3.51356	24.6769	6.77919e-07	4.54376e-06
MIG7	8.28757	3.52155	23.9776	9.74613e-07	6.35432e-06
DEPDC1B	8.27809	3.53131	16.2644	5.50882e-05	0.000253858
GSDMC	8.20226	3.43821	62.3765	2.83687e-15	5.46769e-14
AC002401,4	8.14583	3.38612	61.998	3.43808e-15	6.56423e-14
EPGN	8.12761	3.36305	28.5793	8.99396e-08	6.89792e-07
IL1RN	8.12091	10.5863	60.3681	7.86778e-15	1.45108e-13
NRARP	8.11487	3.3559	45.2792	1.70851e-11	2.20749e-10
AC011374,1	8.09652	3.3388	50.2944	1.32326e-12	1.9288e-11
NIPAL4	8.0758	3.322	72.5334	1.64231e-17	3.95198e-16
RRAD	8.01013	6.41943	79.6504	4.46868e-19	1.24686e-17
KLK8	7.9807	3.23405	49.9169	1.60396e-12	2.31514e-11
TNFSF9	7.9694	3.22152	49.7834	1.71692e-12	2.47379e-11
SCEL	7.92785	8.76166	65.7193	5.1995e-16	1.07608e-14
S100A2	7.92763	12.0761	123.877	8.96502e-29	5.26476e-27
TPX2	7.90286	5.37877	37.2034	1.06428e-09	1.09922e-08
PI3	7.8974	8.86919	108.589	1.99709e-25	9.38921e-24
GTSE1	7.84298	3.12888	14.5655	0.000135374	0.000574668
UBE2C	7.83631	5.28701	20.6122	5.62357e-06	3.19967e-05
OIP5	7.8077	3.09859	15.3965	8.71505e-05	0.000385029
S100A7	7.79305	3.0681	13.5023	0.000238273	0.000961307
TGM3	7.79296	5.20203	14.0533	0.0001777	0.000733478
ELFN2	7.75792	3.02862	34.4267	4.4262e-09	4.1619e-08
ADH7	7.75486	3.02904	25.0623	5.55081e-07	3.75447e-06
S100A8	7.72715	11.4004	57.9865	2.63918e-14	4.64626e-13
TUBB3	7.72331	2.99584	40.4707	1.9959e-10	2.26885e-09
AC021180,1	7.69218	2.9614	23.3709	1.33582e-06	8.45185e-06
ANK1	7.58329	2.88488	25.0745	5.51577e-07	3.73232e-06
HES5	7.57708	2.86708	34.8293	3.59923e-09	3.43596e-08
LTB4R2	7.56763	2.86751	36.3453	1.65274e-09	1.65243e-08
IGF2BP3	7.5152	2.81219	30.1699	3.95814e-08	3.23553e-07
TYMSOS	7.5061	2.81927	30.3503	3.60653e-08	2.95609e-07
ANKRD18B	7.47974	2.79183	31.5929	1.90125e-08	1.63206e-07
FLG,AS1	7.47499	2.77951	26.1554	3.15021e-07	2.22415e-06
CDH16	7.44028	2.7481	43.5565	4.11884e-11	5.10291e-10
NA,,188	7.43888	2.73382	26.9549	2.08256e-07	1.50967e-06
ZBED2	7.41347	4.98797	77.4186	1.38307e-18	3.6702e-17
SLURP1	7.4067	2.67037	14.2674	0.000158587	0.00066232
S100A9	7.36669	11.2859	61.3828	4.69905e-15	8.8574e-14
PRODH	7.33203	2.6379	19.5938	9.57811e-06	5.21967e-05
ULBP2	7.322	2.64301	41.0407	1.49096e-10	1.71645e-09
KIF18B	7.31668	2.66055	13.7641	0.000207263	0.000845636
TMEM63C	7.28583	2.60425	30.1942	3.90884e-08	3.19684e-07
NCCRP1	7.27521	6.6281	30.6097	3.15509e-08	2.6119e-07
KRT16P6	7.25884	2.59453	26.7887	2.2696e-07	1.63955e-06
C15orf48	7.23914	5.57897	19.1634	1.19989e-05	6.4164e-05
NMU	7.22864	4.76598	65.4538	5.94935e-16	1.22349e-14
RNF222	7.21127	2.53951	16.0134	6.2897e-05	0.000286275
RDH12	7.1885	2.50499	16.244	5.56861e-05	0.000256323
CAMK2B	7.17888	2.54185	16.5115	4.83548e-05	0.000225254
PLA2G4E	7.15477	2.46488	17.4796	2.90407e-05	0.000141949
PHACTR3	7.15374	2.49936	24.7072	6.6735e-07	4.47661e-06
E2F7	7.14395	2.50469	17.4924	2.88459e-05	0.000141124
ATP5G1P6	7.10909	2.49234	17.6729	2.62343e-05	0.000129831
ANLN	7.08869	5.5787	29.9434	4.44841e-08	3.61089e-07
FAM83A	7.04782	7.13075	129.557	5.12144e-30	3.20425e-28
KLK7	7.03934	8.99442	44.5706	2.45344e-11	3.11554e-10
KRTAP2,3	7.02387	2.36431	14.1182	0.000171677	0.000710422
BIRC5	7.02164	4.49645	16.0596	6.1379e-05	0.000280071
ADGRF1	6.95408	5.83056	38.4318	5.67008e-10	6.09215e-09
SOX21	6.95213	2.34152	15.2026	9.65719e-05	0.000422749
POPDC3	6.91196	2.28779	29.0969	6.88474e-08	5.40773e-07
DLGAP5	6.9053	4.40143	20.8582	4.94562e-06	2.84478e-05
ANXA8	6.90459	2.28478	29.617	5.26412e-08	4.2308e-07
OTOP3	6.8836	2.2638	17.4739	2.91275e-05	0.000142287
SLCO1B3	6.86094	2.2423	34.0082	5.48797e-09	5.08638e-08
TPRXL	6.82129	2.21358	29.9838	4.35666e-08	3.53995e-07
LEMD1	6.80032	2.19427	28.4288	9.72076e-08	7.40644e-07
KRT5	6.78158	12.1184	119.919	6.59133e-28	3.69728e-26
SFN	6.77504	10.9712	162.871	2.66878e-37	2.73038e-35
CCK	6.76891	2.18955	23.6072	1.18142e-06	7.58111e-06
TMEM79	6.75171	6.04135	80.2174	3.35393e-19	9.43915e-18
BBOX1	6.75152	2.16842	18.7622	1.48076e-05	7.78776e-05
AL365356,5	6.72346	2.12804	23.4967	1.25128e-06	7.99789e-06
SERPINB2	6.69607	8.06305	86.7499	1.23152e-20	3.93578e-19
ECM1	6.69291	5.90311	53.93	2.07762e-13	3.36285e-12
NA,,174	6.66741	4.9438	19.5837	9.62877e-06	5.24201e-05
NA,,132	6.6457	4.19057	57.5689	3.26352e-14	5.67783e-13
CEACAM5	6.64483	6.65814	18.3827	1.80694e-05	9.29585e-05
KLK5	6.64169	7.869	130.407	3.33749e-30	2.13744e-28
MAL	6.62918	7.76375	15.7264	7.31942e-05	0.000328818
HLA,G	6.62595	4.17994	38.3765	5.833e-10	6.25481e-09
KRT14	6.62429	10.0747	113.039	2.11574e-26	1.07889e-24
C11orf87	6.6024	2.02445	22.7325	1.86194e-06	1.1512e-05
CCNB2	6.58543	4.0929	18.5517	1.65354e-05	8.58545e-05
FAM83C	6.57608	2.01412	15.5516	8.02839e-05	0.0003579
LINC00941	6.57328	2.00548	20.4751	6.04108e-06	3.41691e-05
TENM2	6.55611	5.89098	84.7008	3.47116e-20	1.0674e-18
KIF14	6.54266	4.05527	18.5453	1.65914e-05	8.60625e-05
S100P	6.51289	5.86312	36.5934	1.45521e-09	1.47672e-08
LGALS7B	6.51193	1.97199	15.2269	9.53364e-05	0.000418128
TFPI2	6.51029	7.39279	32.1541	1.42417e-08	1.24822e-07
TAGLN3	6.48499	1.96152	16.1904	5.72831e-05	0.000262782
EREG	6.46997	6.29946	126.84	2.01359e-29	1.2314e-27
FBN2	6.46081	1.91608	26.1181	3.21159e-07	2.26356e-06
CYP3A5	6.44632	1.88951	18.1022	2.09358e-05	0.00010599
IFNE	6.44003	1.8994	24.7218	6.62296e-07	4.44454e-06
KIF23	6.43875	3.97717	28.9054	7.60015e-08	5.92389e-07
C10orf95	6.43502	1.8968	22.2546	2.38787e-06	1.45318e-05
AL161431,1	6.4342	1.89485	25.1898	5.19573e-07	3.53635e-06
DHRS9	6.42374	5.65938	30.038	4.23669e-08	3.45282e-07
USH1G	6.41737	1.88701	27.4175	1.63939e-07	1.20894e-06
AL355312,3	6.41291	1.88556	18.1526	2.03891e-05	0.00010342
AC091182,2	6.41059	1.90659	15.4256	8.58178e-05	0.000379855
LINC02178	6.39625	1.86583	23.8018	1.06784e-06	6.89033e-06
ASPM	6.36221	5.64964	25.3275	4.83758e-07	3.30365e-06
FAM83D	6.35227	4.67875	32.5929	1.13628e-08	1.00895e-07
SFTA1P	6.3456	1.83982	18.605	1.60799e-05	8.37597e-05
ADORA2B	6.33152	3.91161	53.3087	2.85035e-13	4.53242e-12
EDARADD	6.32672	1.83077	17.2153	3.3373e-05	0.000161283
WNT7A	6.30341	1.80906	14.1309	0.000170517	0.000706342
BMP7	6.29023	3.88329	23.3795	1.32986e-06	8.41745e-06
LAMC2	6.2811	7.4494	156.137	7.90042e-36	7.51556e-34
FGFBP1	6.27463	8.8435	105.007	1.21683e-24	5.48314e-23
TMEM154	6.26007	7.8471	168.417	1.64031e-38	1.77886e-36
IGFBP2	6.25312	6.86119	154.54	1.76445e-35	1.64013e-33
MYEOV	6.24844	3.75726	14.1571	0.000168164	0.000697306
PLSCR3	6.24105	1.74457	27.9413	1.25052e-07	9.37426e-07
DKK1	6.24027	5.12897	51.5487	6.98414e-13	1.05098e-11
FABP5	6.23502	7.40466	134.994	3.31169e-31	2.2635e-29
C10orf99	6.23171	1.73273	15.7851	7.09576e-05	0.000319476
AKR1B10	6.22455	6.31032	36.8616	1.26821e-09	1.29748e-08
KRT17	6.20638	11.0418	88.1891	5.94875e-21	1.96285e-19
AL138789,1	6.1974	1.70746	16.6504	4.49409e-05	0.000211043
MISP	6.16625	3.75035	79.4862	4.85599e-19	1.34573e-17
SLC7A5	6.14025	6.3314	86.3795	1.48514e-20	4.70933e-19
CDCA2	6.13799	3.69545	22.3031	2.32824e-06	1.42008e-05
AC005256,1	6.13024	1.64648	17.9329	2.28827e-05	0.000114745
LINP1	6.12061	3.69967	56.499	5.62263e-14	9.58736e-13
POLQ	6.11428	1.67412	13.8271	0.000200427	0.000819184
LINC01204	6.10663	1.62245	18.4362	1.75692e-05	9.06722e-05
LINC02323	6.09834	1.64414	17.0762	3.59104e-05	0.000172164
UPP1	6.08484	5.70849	83.0442	8.02383e-20	2.38182e-18
RRM2	6.0836	5.21611	18.0726	2.12644e-05	0.000107325
NHLH2	6.08262	1.61699	20.814	5.06115e-06	2.90712e-05
PADI3	6.0798	1.62619	15.9123	6.63446e-05	0.000300537
FSIP1	6.07238	1.60211	23.4747	1.26567e-06	8.064e-06
SERPINB5	6.07144	9.11633	140.125	2.4994e-32	1.83972e-30
DQX1	6.0689	1.61356	18.396	1.79431e-05	9.23966e-05
KRT15	6.05939	9.08	122.326	1.95877e-28	1.1299e-26
CEP55	6.03237	4.81477	17.7368	2.53669e-05	0.000125921
CD109	6.03016	7.16764	90.4045	1.94126e-21	6.71883e-20
GJB6	6.01824	4.95745	41.2723	1.32432e-10	1.53219e-09
CARD18	6.01242	1.55859	18.1718	2.01845e-05	0.000102543
CYP27C1	5.99212	1.55207	20.6529	5.5053e-06	3.14227e-05
LANCL3	5.98382	1.53931	20.3221	6.54393e-06	3.67449e-05
TM4SF19	5.97644	1.53969	17.7571	2.50979e-05	0.000124738
MICALCL	5.96958	3.56996	69.7534	6.72031e-17	1.50994e-15
UNC5B,AS1	5.96937	1.53136	18.0059	2.20223e-05	0.000110848
AC025183,1	5.96445	1.53758	21.9783	2.7575e-06	1.66319e-05
CLIC3	5.95587	5.35921	51.8935	5.85933e-13	8.94125e-12
CYSRT1	5.95061	4.85326	29.2356	6.40898e-08	5.06338e-07
TYMS	5.9499	5.45023	27.7208	1.40144e-07	1.04527e-06
FUT1	5.94798	1.51454	20.8762	4.89953e-06	2.82027e-05
MICB	5.93108	1.50324	18.6924	1.53596e-05	8.05462e-05
UPK2	5.93091	3.47982	21.7481	3.10894e-06	1.8581e-05
GJB5	5.91617	5.50456	151.632	7.62552e-35	6.5981e-33
LINC00704	5.90871	1.48323	17.1865	3.38844e-05	0.000163463
LINC01468	5.8868	1.47204	13.5597	0.000231095	0.000936061
NUF2	5.87789	4.67143	17.6466	2.65993e-05	0.000131477
DSG1	5.87215	5.86489	37.5069	9.10906e-10	9.51684e-09
AC036176,3	5.86238	4.30608	53.4855	2.60508e-13	4.15866e-12
GJB3	5.85645	5.89297	115.275	6.85075e-27	3.63001e-25
AL033397,1	5.84575	1.45196	13.527	0.00023516	0.000949924
SH2D5	5.83539	3.48772	46.9882	7.14148e-12	9.56924e-11
C2orf54	5.81834	4.19662	14.751	0.000122683	0.000525041
S100A14	5.7918	10.2728	170.079	7.11014e-39	7.92197e-37
LY6G6C	5.79166	3.3835	27.0156	2.01819e-07	1.46758e-06
EDN2	5.77632	4.13922	15.0342	0.000105578	0.000457617
CXCL6	5.77606	4.94797	23.5665	1.20671e-06	7.73119e-06
CASC10	5.74116	1.36475	16.4185	5.07882e-05	0.000235376
DLL3	5.74107	1.37413	19.5901	9.59675e-06	5.22807e-05
RAB38	5.73458	5.73985	60.2842	8.21047e-15	1.51086e-13
SLC7A11	5.72141	5.78422	76.0781	2.72663e-18	7.07401e-17
AL365181,3	5.71112	1.34056	13.9593	0.000186808	0.000767762
PTHLH	5.70887	5.76419	96.5835	8.55583e-23	3.31375e-21
SOX15	5.69196	6.34159	93.2158	4.68918e-22	1.72968e-20
TOP2A	5.6895	7.106	16.1705	5.78881e-05	0.000265407
ACTRT3	5.68194	1.31735	14.4968	0.000140395	0.000594279
AC100861,1	5.68092	1.31587	13.6075	0.000225279	0.000914325
KLK10	5.6686	7.86917	84.6119	3.63072e-20	1.11226e-18
AREG	5.61186	9.34745	99.9339	1.57568e-23	6.50546e-22
PKP1	5.60137	8.47781	193.821	4.65994e-44	7.28877e-42
E2F2	5.59925	1.25854	16.4662	4.95261e-05	0.000230315
PKMYT1	5.59841	3.20611	20.8234	5.0365e-06	2.89399e-05
PNPLA3	5.59497	4.04444	60.0877	9.07232e-15	1.66568e-13
SLC16A1	5.58061	7.39771	80.6534	2.68989e-19	7.64972e-18
CDC20	5.56355	5.30719	18.265	1.92205e-05	9.81662e-05
BUB1	5.55749	3.89216	15.4251	8.58392e-05	0.000379855
LYPD3	5.5002	8.30119	118.685	1.22784e-27	6.77058e-26
PCLAF	5.49289	5.12759	16.9662	3.80506e-05	0.00018125
WNT7B	5.48162	3.12086	30.6108	3.15333e-08	2.61177e-07
IL31RA	5.48142	1.17654	14.9283	0.000111672	0.000482362
FERMT1	5.48043	7.89565	73.2351	1.15088e-17	2.8026e-16
TK1	5.47966	3.30109	15.6441	7.64512e-05	0.000341751
P2RY2	5.47356	3.90062	71.9697	2.18523e-17	5.15923e-16
CDHR1	5.47218	1.16972	14.3568	0.000151231	0.000635852
GCNT4	5.46757	3.11422	49.6928	1.79802e-12	2.58378e-11
CBX2	5.4192	1.12702	15.3093	9.12675e-05	0.000401473
DTL	5.40943	3.02224	14.1121	0.000172229	0.000712526
CDK5R1	5.38138	4.65508	69.0164	9.76471e-17	2.16702e-15
ITGA3	5.37376	6.91951	173.425	1.32145e-39	1.52454e-37
PBK	5.32941	3.7646	14.4406	0.000144647	0.000610369
MKI67	5.32282	5.51421	20.6359	5.55447e-06	3.16589e-05
IL36G	5.31593	2.99409	20.3247	6.53515e-06	3.67083e-05
ZNF365	5.31126	2.9076	14.9778	0.000108785	0.000470641
CTSV	5.29	6.35827	65.919	4.69838e-16	9.79853e-15
PRR11	5.27623	5.91436	22.8168	1.78203e-06	1.10389e-05
SCD	5.26808	9.97824	153.122	3.60317e-35	3.18548e-33
FGFR3	5.18659	4.79588	32.5243	1.1771e-08	1.04178e-07
CENPF	5.17545	5.65761	20.3608	6.41307e-06	3.61099e-05
RAET1G	5.17058	2.87226	40.9583	1.55516e-10	1.78531e-09
ARNTL2	5.15112	5.20489	88.6467	4.72023e-21	1.57992e-19
GDF15	5.14187	7.37876	19.7814	8.68242e-06	4.77152e-05
ARTN	5.1181	4.12981	65.1102	7.08263e-16	1.44377e-14
STC2	5.10623	4.80608	71.7654	2.42369e-17	5.69743e-16
NUSAP1	5.0938	5.17157	14.1919	0.000165081	0.000687083
IL1A	5.08398	4.41139	58.3933	2.14625e-14	3.80731e-13
DIAPH3	5.06579	3.97139	26.254	2.99341e-07	2.11805e-06
FSCN1	5.05672	8.99473	54.5964	1.48005e-13	2.43192e-12
CCNB1	5.05264	5.75866	19.7992	8.60203e-06	4.73374e-05
ALOX15B	5.05114	6.8252	46.0298	1.16467e-11	1.52664e-10
XDH	5.04976	5.35128	51.3906	7.56984e-13	1.13596e-11
SLC6A9	5.03162	3.48758	24.4775	7.51809e-07	5.00191e-06
CDKN2A	5.0128	5.2436	84.4511	3.93828e-20	1.19746e-18
TUBB6	4.98239	7.71534	164.172	1.38762e-37	1.43774e-35
PFKFB4	4.9793	2.66178	19.915	8.09606e-06	4.47346e-05
PTTG1	4.96699	6.1997	24.3259	8.13394e-07	5.38303e-06
PLCH2	4.95487	5.19219	57.261	3.81648e-14	6.59053e-13
NETO2	4.94966	5.20217	94.638	2.28582e-22	8.62726e-21
SDC1	4.92241	8.77615	121.097	3.63924e-28	2.05554e-26
ME1	4.91475	6.88529	117.717	1.99971e-27	1.09158e-25
S100A10	4.91117	10.343	174.252	8.71859e-40	1.03522e-37
LRAT	4.90728	4.99578	86.8081	1.19578e-20	3.85949e-19
COL4A6	4.90282	4.18111	34.1903	4.99764e-09	4.6615e-08
SLC2A1	4.90074	8.20351	81.9251	1.41341e-19	4.12043e-18
CALB2	4.89565	4.65721	35.0091	3.28162e-09	3.15124e-08
PHLDA2	4.8872	8.6481	140.724	1.84862e-32	1.37943e-30
ELOVL6	4.87387	5.81653	140.441	2.13194e-32	1.58358e-30
FASN	4.86955	8.3046	144.474	2.79807e-33	2.15717e-31
S100A16	4.86635	10.5362	168.616	1.48417e-38	1.62034e-36
FOXA2	4.85487	3.81469	15.9406	6.53603e-05	0.000296491
PLEKHG5	4.84784	5.5073	81.0492	2.20164e-19	6.3053e-18
CAPNS2	4.83897	4.37877	40.4398	2.02765e-10	2.30013e-09
KIF4A	4.82733	3.41245	14.2076	0.000163708	0.00068213
FADS2	4.81492	6.33094	46.7813	7.9367e-12	1.05738e-10
CENPK	4.80592	3.72146	18.7868	1.46175e-05	7.69521e-05
C16orf74	4.80503	4.63794	22.8274	1.77223e-06	1.09866e-05
NECTIN1	4.79411	6.63015	91.4372	1.15189e-21	4.09122e-20
AP001453,2	4.76982	4.6482	74.0521	7.60829e-18	1.89532e-16
TOR4A	4.76807	4.60649	62.1988	3.1047e-15	5.95569e-14
LINC01503	4.76214	3.25234	27.8754	1.29388e-07	9.6859e-07
TNFAIP8L3	4.74189	2.46699	23.2564	1.41776e-06	8.92176e-06
VGLL1	4.72796	2.44552	13.4653	0.000243023	0.000978528
EFNB1	4.72405	5.47043	59.7849	1.05813e-14	1.92966e-13
CENPE	4.72277	5.54292	18.2329	1.95474e-05	9.97107e-05
NEFL	4.7166	3.25381	23.4813	1.26136e-06	8.04963e-06
KIF18A	4.71607	2.42558	13.5545	0.000231741	0.000938209
HAS3	4.70674	4.78468	75.6791	3.33714e-18	8.58944e-17
LRP8	4.70276	4.39666	45.8653	1.26668e-11	1.65238e-10
ADAMTSL5	4.69655	3.17386	23.4779	1.26357e-06	8.06056e-06
S1PR5	4.6943	2.44492	16.4246	5.06234e-05	0.000234813
UBE2T	4.65446	3.54663	15.0374	0.000105399	0.000456963
GSDME	4.64285	4.97039	35.3582	2.74307e-09	2.6608e-08
TMC7	4.62911	2.40301	33.4356	7.36629e-09	6.72056e-08
CENPI	4.62829	2.35478	14.3498	0.000151798	0.000637896
CSTB	4.61436	10.795	60.7582	6.45346e-15	1.19975e-13
GPR153	4.59867	5.44316	101.165	8.46361e-24	3.55756e-22
REC8	4.59244	3.56523	47.4911	5.52544e-12	7.5027e-11
MCM10	4.59197	3.03586	14.6493	0.00012948	0.000551663
MDFI	4.57884	4.47608	64.7398	8.54701e-16	1.72285e-14
MROH6	4.56614	3.8318	20.984	4.63133e-06	2.6763e-05
RIN1	4.56062	4.44649	33.7401	6.29883e-09	5.79871e-08
PROCR	4.55253	4.35684	16.7011	4.37549e-05	0.000205991
SH3D21	4.54852	3.61802	35.9269	2.04856e-09	2.02086e-08
AATBC	4.54366	2.30341	24.5684	7.17184e-07	4.78133e-06
NA,,338	4.54276	7.6038	105.118	1.15072e-24	5.21414e-23
KNL1	4.52815	3.77319	17.988	2.22303e-05	0.000111784
FAT2	4.49495	4.38762	47.2915	6.11763e-12	8.26541e-11
TRIP13	4.4916	3.46763	16.3045	5.39371e-05	0.000248906
AL512274,1	4.4803	5.00718	38.9766	4.28913e-10	4.6701e-09
AURKA	4.47281	4.54879	22.6538	1.93973e-06	1.19431e-05
AL139385,1	4.46541	2.22729	27.7152	1.40556e-07	1.04786e-06
B4GALNT3	4.45832	2.90207	17.4058	3.019e-05	0.000146949
CDC25B	4.44672	5.23255	31.4331	2.06426e-08	1.75808e-07
CWH43	4.44366	5.11613	24.8704	6.13168e-07	4.12336e-06
TMPRSS4	4.433	6.06207	22.0482	2.65886e-06	1.60907e-05
LINC02560	4.42067	2.9259	17.7215	2.55713e-05	0.00012682
LTB4R	4.40358	4.94431	67.3375	2.28789e-16	4.9229e-15
NA,,4405	4.39853	2.98162	37.9124	7.39939e-10	7.84654e-09
ACOT7	4.39467	5.2133	40.7572	1.72366e-10	1.96764e-09
PGLYRP4	4.39356	2.28351	13.4854	0.000240429	0.000968804
RHCG	4.37936	9.18815	28.8577	7.78967e-08	6.04843e-07
NA,,25	4.3746	5.08197	97.5113	5.35496e-23	2.11944e-21
ANXA1	4.36096	11.376	55.7489	8.23438e-14	1.38951e-12
THBS2	4.36044	5.50531	98.3226	3.55491e-23	1.42433e-21
SP6	4.35703	3.3978	35.7546	2.23805e-09	2.1958e-08
ORC6	4.35063	3.32014	19.4207	1.04863e-05	5.66715e-05
CLDN1	4.34993	7.47374	48.2741	3.70621e-12	5.14411e-11
FOSL1	4.34901	3.35548	18.9847	1.3177e-05	7.00491e-05
NA,,16	4.34293	5.41678	101.802	6.13634e-24	2.61309e-22
CDH3	4.33352	7.29947	79.4099	5.04721e-19	1.39394e-17
PLEKHN1	4.32384	4.21718	53.3447	2.79861e-13	4.4545e-12
S100A3	4.31062	2.82296	24.4453	7.645e-07	5.07804e-06
EVPL	4.29309	5.9941	47.6516	5.09094e-12	6.94169e-11
NA,,4479	4.284	2.07354	23.0065	1.61451e-06	1.0078e-05
COL17A1	4.27901	8.66412	49.6453	1.84209e-12	2.64244e-11
CKS2	4.27573	4.19548	14.0264	0.000180257	0.000743281
TUBA1C	4.26822	9.33735	153.089	3.66238e-35	3.22032e-33
ZNF185	4.26793	6.97418	85.1417	2.77732e-20	8.62187e-19
CDH13	4.2552	4.67508	34.2674	4.80349e-09	4.49157e-08
RGS20	4.24181	4.10671	55.1002	1.14541e-13	1.90516e-12
DSC3	4.24086	7.35923	93.656	3.75408e-22	1.39106e-20
SDCBP2	4.23535	6.536	86.7823	1.21146e-20	3.88694e-19
PPP2R2C	4.21719	3.51303	19.3453	1.09087e-05	5.87783e-05
CYP2S1	4.21173	2.74579	32.1404	1.43421e-08	1.25567e-07
SYT8	4.20413	5.24566	87.1075	1.02779e-20	3.33048e-19
DUSP7	4.20155	6.45092	43.9059	3.44551e-11	4.30808e-10
BMP1	4.19785	3.26365	32.5896	1.1382e-08	1.0101e-07
ABCC1	4.19605	3.59395	40.0613	2.46118e-10	2.76683e-09
ALDH4A1	4.18525	5.03365	51.2797	8.00989e-13	1.19979e-11
CBARP	4.18038	1.98282	17.9292	2.29279e-05	0.000114901
ARHGEF4	4.1712	4.463	86.1614	1.65834e-20	5.23809e-19
NRG1	4.16891	3.22122	37.3178	1.00364e-09	1.04055e-08
DUOXA1	4.15703	5.55151	42.5361	6.93907e-11	8.38617e-10
TP53AIP1	4.15389	3.4937	16.2004	5.69811e-05	0.000261765
COL7A1	4.13496	5.25301	28.6383	8.72405e-08	6.70672e-07
CDC6	4.13237	3.2014	20.2546	6.77896e-06	3.79468e-05
F12	4.13125	3.49902	35.5504	2.48533e-09	2.42671e-08
FAS	4.1304	4.25089	81.6697	1.60843e-19	4.68057e-18
GPSM2	4.1277	5.58394	41.5469	1.15077e-10	1.3477e-09
AP1S3	4.12694	6.0463	151.78	7.07737e-35	6.15656e-33
MMP28	4.10208	3.98189	20.9122	4.80818e-06	2.77259e-05
MOCOS	4.09227	4.18602	53.2888	2.87947e-13	4.57425e-12
SUGCT	4.08998	4.65821	22.8736	1.73014e-06	1.07585e-05
SRPX2	4.08953	3.46323	27.3938	1.65964e-07	1.22326e-06
TNFRSF21	4.08811	6.57669	115.63	5.72824e-27	3.05513e-25
STARD4	4.08344	4.78406	43.3511	4.57469e-11	5.62909e-10
PODNL1	4.07248	1.89699	17.0558	3.62974e-05	0.000173764
TNFRSF10D	4.07017	5.00005	82.3898	1.1173e-19	3.26892e-18
GPR87	4.06913	6.19709	153.339	3.23026e-35	2.88718e-33
GPRC5A	4.04675	6.6204	18.8461	1.41703e-05	7.49132e-05
S100A6	4.04293	12.2047	70.5178	4.56134e-17	1.04066e-15
CLCF1	4.03911	1.88661	24.0492	9.39071e-07	6.14476e-06
JPT1	4.03807	7.13396	125.732	3.51995e-29	2.12859e-27
PMAIP1	4.03787	5.9408	119.172	9.60262e-28	5.33125e-26
MICAL2	4.03087	4.06059	42.6845	6.43215e-11	7.80251e-10
PXDN	4.0282	5.73967	79.0872	5.94273e-19	1.63295e-17
SH3TC2,DT	4.01857	2.55622	22.4377	2.17069e-06	1.32847e-05
RGS17	4.01544	3.66278	36.818	1.29689e-09	1.32516e-08
P3H2	4.01241	4.6748	21.7448	3.11431e-06	1.86047e-05
MVD	4.00799	5.14545	79.6412	4.48962e-19	1.25056e-17
NMRAL2P	4.00529	3.04697	27.4641	1.60036e-07	1.18332e-06
TSPAN11	-4.00499	0.420699	20.4201	6.21736e-06	3.50929e-05
KLK2	-4.00943	0.107738	15.5765	7.92313e-05	0.000353402
LOXL4	-4.01039	0.638006	30.6057	3.1617e-08	2.61605e-07
EPHB1	-4.01257	0.212946	28.104	1.14965e-07	8.68218e-07
RCAN2	-4.02011	1.10872	25.4255	4.59805e-07	3.1573e-06
HIF3A	-4.02234	1.32448	18.845	1.41784e-05	7.49317e-05
HSPB6	-4.0254	1.17462	51.3736	7.63588e-13	1.14482e-11
TGFBR3	-4.02837	4.52797	114.518	1.00354e-26	5.26601e-25
C5orf46	-4.03711	5.80685	66.493	3.51133e-16	7.45676e-15
SLC7A2	-4.03812	0.778945	29.9749	4.37686e-08	3.55458e-07
TMEM108	-4.0436	0.653436	19.9111	8.11282e-06	4.47968e-05
FAM110B	-4.04382	1.64097	55.6391	8.70724e-14	1.46323e-12
ZFHX4	-4.04419	0.961703	27.806	1.34112e-07	1.00258e-06
AC008393,1	-4.0504	0.591198	21.9099	2.85762e-06	1.72039e-05
CYSLTR1	-4.05339	0.888879	15.1322	0.000100237	0.000437498
OSER1,AS1	-4.05417	1.09394	60.8779	6.07277e-15	1.13157e-13
TCF4	-4.05445	5.59802	150.621	1.26831e-34	1.05263e-32
TMEM132B	-4.05929	1.38173	45.6708	1.39893e-11	1.8176e-10
AC005162,3	-4.06487	0.93624	29.1771	6.60563e-08	5.20862e-07
AC091544,5	-4.06673	0.205629	23.0817	1.55261e-06	9.71398e-06
GLRB	-4.06816	3.018	47.3568	5.91711e-12	8.00779e-11
GLIS3,AS1	-4.06952	0.0968039	18.7825	1.46508e-05	7.70778e-05
SPOCK3	-4.07352	0.265878	21.4121	3.70435e-06	2.17697e-05
PLA2R1	-4.08131	5.24299	79.7545	4.23948e-19	1.18698e-17
FAM124A	-4.08369	0.819479	37.6129	8.62723e-10	9.04247e-09
EFHD1	-4.08573	2.03174	51.97	5.63562e-13	8.61604e-12
AL589935,1	-4.08637	0.370612	30.4695	3.39153e-08	2.79059e-07
PLCB2	-4.09364	0.415267	29.2043	6.51346e-08	5.14093e-07
AL356599,1	-4.09974	1.44752	63.1009	1.96383e-15	3.84887e-14
SPOCK2	-4.10972	1.00973	34.1192	5.18383e-09	4.8186e-08
DEPTOR	-4.11053	5.42949	174.561	7.46535e-40	8.92933e-38
FXYD1	-4.11483	0.361638	23.3667	1.33878e-06	8.46731e-06
ATOH8	-4.11652	0.243978	14.7268	0.000124269	0.000530575
CFAP65	-4.11792	0.520852	27.7421	1.38611e-07	1.0343e-06
CGNL1	-4.12636	5.47087	29.5671	5.40143e-08	4.3326e-07
LSP1	-4.12647	1.54998	38.6016	5.1975e-10	5.59919e-09
GATM	-4.13185	4.20871	85.5597	2.24806e-20	7.03255e-19
MFSD6L	-4.14611	0.684449	25.8866	3.62077e-07	2.52895e-06
CCSER1	-4.14628	1.28753	60.3161	8.07836e-15	1.48823e-13
PTPRN2	-4.14766	2.03406	26.8999	2.1427e-07	1.55188e-06
BSND	-4.14929	0.267713	17.9623	2.25319e-05	0.000113056
LONRF3	-4.15737	0.390892	24.8869	6.07931e-07	4.09322e-06
CD226	-4.1582	0.0930756	23.9874	9.69698e-07	6.32734e-06
AL121820,2	-4.15884	0.664472	37.7836	7.9042e-10	8.34919e-09
RNF157	-4.17401	0.429597	35.4017	2.68259e-09	2.60523e-08
RGCC	-4.17544	4.10189	50.951	9.47018e-13	1.40815e-11
CRYM	-4.17949	2.82243	34.9527	3.37818e-09	3.24014e-08
ASTN2	-4.18211	0.934906	41.6806	1.07471e-10	1.26592e-09
ACSM3	-4.18314	1.35225	62.5277	2.62723e-15	5.07566e-14
ANXA6	-4.18346	3.31648	27.3784	1.67291e-07	1.23136e-06
GDF5	-4.18857	1.68193	65.7334	5.16246e-16	1.06978e-14
SYNM	-4.1908	2.53841	69.1628	9.06619e-17	2.02304e-15
NPTX2	-4.20165	0.300243	22.7333	1.86119e-06	1.15118e-05
NA,,94	-4.21903	0.771168	41.2231	1.35807e-10	1.56679e-09
FYB2	-4.22492	1.46439	37.046	1.15377e-09	1.18637e-08
MB	-4.22512	2.36257	37.7566	8.01446e-10	8.44807e-09
SOWAHD	-4.22638	0.278975	33.9416	5.67919e-09	5.25502e-08
ESRRG	-4.22657	4.20066	24.4729	7.53616e-07	5.01188e-06
SAMD13	-4.23	2.3382	92.555	6.54782e-22	2.38285e-20
COCH	-4.23466	0.814474	28.9067	7.59491e-08	5.92265e-07
C1QTNF3	-4.23863	1.31012	46.1572	1.09134e-11	1.43283e-10
KLK3	-4.24143	0.129428	25.0061	5.71496e-07	3.85748e-06
SLC22A3	-4.24203	4.57119	212.145	4.67585e-48	8.84442e-46
ARHGAP44	-4.24633	1.06432	35.4883	2.56584e-09	2.49782e-08
ID2	-4.24936	4.9632	85.0943	2.84475e-20	8.78094e-19
CHDH	-4.25561	3.66621	139.382	3.63356e-32	2.62699e-30
AC091563,1	-4.25576	2.75802	69.424	7.94166e-17	1.77699e-15
LSAMP	-4.26207	0.156721	21.7186	3.15715e-06	1.88416e-05
SFMBT2	-4.26695	1.03129	57.4451	3.47545e-14	6.03363e-13
ADAM22	-4.27237	-0.0301596	14.6745	0.000127761	0.000544769
AL356512,1	-4.27606	-0.0732812	14.3486	0.000151892	0.000638126
PIK3C2G	-4.27794	1.29428	40.0355	2.49386e-10	2.80164e-09
CCDC160	-4.2805	3.21027	32.5091	1.18637e-08	1.04941e-07
ICAM2	-4.28814	0.557477	21.5246	3.49323e-06	2.06634e-05
ELF5	-4.29019	4.99649	31.697	1.80202e-08	1.54933e-07
HLA,DQB1	-4.2912	2.25795	36.815	1.29889e-09	1.32637e-08
RASGRP2	-4.29517	-0.03348	14.8831	0.00011438	0.00049288
SEZ6L2	-4.29608	3.5006	113.823	1.42501e-26	7.38236e-25
CHST1	-4.2986	1.21382	59.9315	9.82157e-15	1.79918e-13
C1QTNF1	-4.30092	2.12151	42.6489	6.5501e-11	7.93968e-10
MYOT	-4.30317	0.322028	23.2977	1.38767e-06	8.75268e-06
AC109326,1	-4.3049	0.763622	50.9731	9.36399e-13	1.39491e-11
NFATC2	-4.31388	2.43598	76.035	2.78678e-18	7.21856e-17
ACADL	-4.31432	1.45579	64.6162	9.10054e-16	1.82989e-14
NCMAP	-4.31522	2.34882	22.9275	1.68228e-06	1.04769e-05
AL135999,3	-4.3167	0.113549	19.3924	1.06432e-05	5.74241e-05
DOCK2	-4.31835	0.328428	31.5773	1.9166e-08	1.64437e-07
PCP2	-4.32274	0.621648	35.9373	2.03771e-09	2.01183e-08
NELL1	-4.32336	-0.0250118	21.3937	3.74e-06	2.19634e-05
ANKRD36BP2	-4.32727	2.81125	46.4492	9.40252e-12	1.2435e-10
CRACR2A	-4.33056	4.82391	81.2429	1.99608e-19	5.74694e-18
TWIST1	-4.33582	1.16931	62.9924	2.07501e-15	4.057e-14
GDPD5	-4.33651	1.07624	46.3166	1.00607e-11	1.32624e-10
WISP2	-4.33703	1.39017	73.8264	8.5298e-18	2.11838e-16
ADA2	-4.34255	1.84211	43.4905	4.26013e-11	5.26993e-10
TLN2	-4.34533	3.9311	212.208	4.53146e-48	8.67214e-46
SORBS1	-4.34564	3.37893	50.4044	1.25112e-12	1.83186e-11
GAS1RR	-4.34867	0.16981	27.833	1.32249e-07	9.89101e-07
MCF2L	-4.36055	2.26996	28.1798	1.10555e-07	8.38024e-07
CAPN9	-4.3644	0.145047	25.0811	5.49701e-07	3.72272e-06
BHMT2	-4.37099	0.161251	28.4462	9.63362e-08	7.34694e-07
TSPOAP1	-4.37346	0.530842	41.3885	1.24789e-10	1.45411e-09
HLA,DRB6	-4.37587	1.30604	18.844	1.41855e-05	7.49452e-05
TMEM47	-4.38123	4.33487	92.1209	8.15381e-22	2.92799e-20
PDGFD	-4.38594	2.06933	52.7415	3.80463e-13	5.90553e-12
COL6A6	-4.38983	0.595849	24.1646	8.84412e-07	5.82223e-06
RGS5	-4.39438	3.23119	86.5348	1.373e-20	4.37935e-19
SLC2A4	-4.39674	2.32608	30.988	2.59634e-08	2.16811e-07
RORC	-4.40262	1.58339	61.5678	4.27753e-15	8.10041e-14
TSPAN33	-4.40292	2.12639	110.514	7.56192e-26	3.68293e-24
ANG	-4.40695	2.70234	65.2553	6.57968e-16	1.34525e-14
HLA,DMB	-4.40797	1.92352	32.1272	1.44399e-08	1.26355e-07
L1TD1	-4.40881	0.416814	19.8705	8.28677e-06	4.56797e-05
NA,,116	-4.40988	0.354254	36.1155	1.85965e-09	1.84683e-08
PAIP2B	-4.42505	4.16029	137.838	7.90632e-32	5.56762e-30
LST1	-4.42945	0.585944	32.4015	1.25393e-08	1.10496e-07
TRAC	-4.43987	1.08361	31.1787	2.35333e-08	1.98453e-07
GIPC2	-4.44208	2.72324	62.3991	2.80455e-15	5.41182e-14
OLFM1	-4.4445	0.693279	43.2309	4.86473e-11	5.95893e-10
ZBTB16	-4.44562	3.30478	24.6135	7.00604e-07	4.6823e-06
APCDD1L,AS1	-4.45024	2.12738	78.8405	6.73337e-19	1.83163e-17
BLM	-4.45063	4.97795	38.3578	5.88913e-10	6.31083e-09
SOX9,AS1	-4.45523	1.71835	64.0326	1.22378e-15	2.4426e-14
SLC26A9	-4.45733	3.42844	36.4453	1.57015e-09	1.58047e-08
AL513534,1	-4.47527	1.44139	64.7309	8.58578e-16	1.72853e-14
AC093010,3	-4.48118	3.73239	87.2447	9.58922e-21	3.11976e-19
SLCO2B1	-4.48722	1.6568	23.3211	1.37089e-06	8.66367e-06
OLFML3	-4.48929	1.10056	51.7494	6.30565e-13	9.56847e-12
AC008269,1	-4.49005	0.695062	44.6296	2.38066e-11	3.02549e-10
AC011389,2	-4.49948	0.0116367	25.1914	5.19119e-07	3.53475e-06
ZBTB20	-4.50056	4.23553	96.8341	7.53876e-23	2.95501e-21
RELN	-4.51095	0.00269989	24.1916	8.72115e-07	5.74826e-06
FRZB	-4.51224	1.05988	45.9465	1.21529e-11	1.59024e-10
RNY1P16	-4.52413	1.1744	20.6979	5.37758e-06	3.07369e-05
CILP	-4.52717	0.0276286	23.8412	1.04618e-06	6.76935e-06
SLC10A4	-4.53877	0.426102	37.3704	9.76917e-10	1.01478e-08
CLEC3B	-4.54452	0.752452	46.4647	9.32827e-12	1.23469e-10
MMRN1	-4.54605	0.0182182	24.0969	9.16071e-07	6.01361e-06
CLDN10	-4.54704	5.48757	50.4841	1.20134e-12	1.76215e-11
BEX5	-4.55247	3.03633	35.4951	2.55691e-09	2.49062e-08
TOX3	-4.55555	2.00509	19.1541	1.20576e-05	6.44565e-05
AQP4	-4.55957	0.359765	29.4869	5.62971e-08	4.49393e-07
HSD11B2	-4.56393	6.14006	36.3866	1.61815e-09	1.62284e-08
ENPP1	-4.56544	2.96411	54.3313	1.69382e-13	2.76919e-12
FAXDC2	-4.56589	2.66819	154.419	1.87578e-35	1.73371e-33
GYPC	-4.56639	1.63655	93.5252	4.01052e-22	1.48271e-20
NKAIN3	-4.56887	0.560155	35.917	2.05901e-09	2.02993e-08
LMO7,AS1	-4.57525	1.01856	62.6395	2.4822e-15	4.81838e-14
FAM20C	-4.57899	3.443	169.056	1.18939e-38	1.30729e-36
AGFG2	-4.58681	4.98832	207.784	4.18103e-47	7.55699e-45
OLR1	-4.58762	0.415107	41.3058	1.30182e-10	1.50831e-09
ZNF704	-4.58838	4.69837	64.5274	9.5201e-16	1.90719e-14
DPP6	-4.58956	0.90613	26.0006	3.4132e-07	2.39321e-06
AK5	-4.58975	0.0324358	20.7959	5.10912e-06	2.93261e-05
PDE4A	-4.5939	1.81642	63.6635	1.47591e-15	2.93145e-14
RIPOR2	-4.59449	2.64202	114.432	1.04821e-26	5.48272e-25
PLCL1	-4.6023	0.861365	35.22	2.94485e-09	2.84634e-08
LRRC31	-4.60389	0.726951	28.5651	9.06007e-08	6.94207e-07
GPT	-4.60449	0.757409	58.6168	1.91573e-14	3.42453e-13
ADAMTS18	-4.60849	0.454795	34.9781	3.33432e-09	3.19997e-08
SPDEF	-4.61668	2.91866	151.147	9.73207e-35	8.28856e-33
ARHGEF6	-4.62199	1.73576	67.5777	2.02542e-16	4.38716e-15
FAM46C	-4.62623	3.72066	79.9431	3.85353e-19	1.08265e-17
ASPA	-4.63457	0.0564685	27.9071	1.27281e-07	9.53696e-07
AQP7	-4.63497	0.0646733	28.2069	1.09017e-07	8.26751e-07
CD27	-4.63514	0.262272	21.3782	3.7704e-06	2.21132e-05
FMO1	-4.63532	0.919541	64.7937	8.31641e-16	1.67845e-14
MXRA8	-4.63844	1.39304	49.4064	2.08062e-12	2.9715e-11
LRRN4CL	-4.65503	0.722554	42.4823	7.13256e-11	8.59447e-10
PNOC	-4.65704	0.0584882	27.2055	1.82938e-07	1.33446e-06
ACVR2B,AS1	-4.65935	0.0574065	27.2403	1.79679e-07	1.31186e-06
AQP5	-4.66268	7.27824	30.0877	4.12935e-08	3.3704e-07
PELI2	-4.66556	1.92795	56.419	5.85615e-14	9.97508e-13
FAM129A	-4.66815	7.5125	280.516	5.79662e-63	2.14304e-60
AL022323,1	-4.67386	0.0516315	27.4555	1.60748e-07	1.1875e-06
PTGDS	-4.67625	0.949103	29.5729	5.38536e-08	4.32183e-07
ZNF853	-4.68172	0.518582	33.3635	7.64466e-09	6.95024e-08
GFPT2	-4.6841	0.270631	31.5332	1.96063e-08	1.67861e-07
NA,,72	-4.69228	1.54231	64.8051	8.26857e-16	1.67295e-14
GPR183	-4.69567	0.993216	15.8637	6.8072e-05	0.000307591
GRIA2	-4.69748	0.298844	37.8322	7.70987e-10	8.15452e-09
ANGPT2	-4.70711	1.64554	17.5744	2.7628e-05	0.000135819
GIMAP5	-4.7124	0.299878	40.5855	1.88197e-10	2.14084e-09
PMP22	-4.7179	2.91382	66.5017	3.49591e-16	7.43373e-15
S100B	-4.72101	1.72734	50.8376	1.00331e-12	1.48237e-11
C16orf89	-4.72358	1.15029	24.4228	7.73466e-07	5.13393e-06
SLITRK4	-4.72379	2.36312	24.5894	7.09412e-07	4.73533e-06
TSPAN12	-4.72728	2.73802	28.8611	7.77594e-08	6.04065e-07
SELENOM	-4.72819	3.68423	48.1391	3.97038e-12	5.46877e-11
PABPC4L	-4.73327	0.742874	46.7753	7.96086e-12	1.05973e-10
RASAL3	-4.73334	0.313847	36.2218	1.7609e-09	1.75196e-08
C9orf152	-4.73471	2.34298	50.39	1.26032e-12	1.84202e-11
HLA,DOA	-4.7362	0.669562	53.2575	2.92571e-13	4.63414e-12
CECR2	-4.73882	0.495745	52.9287	3.45881e-13	5.43618e-12
CYP27A1	-4.74265	2.67419	113.581	1.60934e-26	8.28452e-25
THBS4	-4.74442	0.875281	36.3209	1.67358e-09	1.67122e-08
ITPRIPL1	-4.74667	1.4875	59.1035	1.49597e-14	2.69489e-13
RET	-4.74779	0.678127	44.1702	3.01026e-11	3.78423e-10
COL9A3	-4.75228	2.92426	84.5932	3.66517e-20	1.1186e-18
HHEX	-4.75826	0.595814	32.5063	1.18808e-08	1.05036e-07
DIRAS1	-4.76175	-0.172038	17.6293	2.68427e-05	0.000132358
CD247	-4.76175	-0.172038	17.6293	2.68427e-05	0.000132358
IGLV3,10	-4.76175	-0.172038	17.6293	2.68427e-05	0.000132358
ZBTB20,AS4	-4.76175	-0.172038	17.6293	2.68427e-05	0.000132358
ST3GAL6	-4.76357	4.14747	155.263	1.22661e-35	1.14674e-33
LRRC32	-4.76431	0.495179	34.629	3.98913e-09	3.77275e-08
CADM2	-4.76566	0.43909	30.7673	2.90902e-08	2.4168e-07
FAM184A	-4.76647	1.6982	102.759	3.78534e-24	1.63332e-22
SLC35F1	-4.76788	0.100181	31.4797	2.0154e-08	1.72007e-07
CCNI2	-4.76788	0.100181	31.4797	2.0154e-08	1.72007e-07
PROM1	-4.77032	3.51601	34.4477	4.37849e-09	4.12659e-08
RHOU	-4.77495	3.5347	98.503	3.24535e-23	1.30351e-21
ANK2	-4.77633	1.10346	39.1635	3.89766e-10	4.26958e-09
EBF4	-4.77875	0.202688	22.3803	2.23658e-06	1.36673e-05
TMEM176A	-4.78639	1.04693	37.1727	1.08115e-09	1.11593e-08
NXPH3	-4.7875	0.310646	30.8112	2.84395e-08	2.36395e-07
ARHGEF26,AS1	-4.7889	1.36691	40.432	2.03576e-10	2.30771e-09
CRACR2B	-4.80191	5.37967	26.3724	2.8154e-07	1.99991e-06
SLIT3	-4.80423	3.09971	109.968	9.95812e-26	4.7227e-24
MAATS1	-4.80539	1.14785	47.8688	4.55725e-12	6.25066e-11
HSPB7	-4.80625	0.106824	31.3217	2.18621e-08	1.85514e-07
MCF2	-4.81369	0.585005	24.9577	5.8602e-07	3.95224e-06
STAB1	-4.81421	0.173489	24.5813	7.12402e-07	4.75139e-06
AC005831,1	-4.81535	3.32003	43.2125	4.91059e-11	6.01057e-10
IGF2	-4.8275	1.15491	30.3714	3.56748e-08	2.92796e-07
CYP46A1	-4.83356	0.541286	43.8162	3.60715e-11	4.49981e-10
RBP4	-4.83588	0.143519	31.0036	2.57553e-08	2.1544e-07
CADPS2	-4.8367	4.89851	333.308	1.82965e-74	9.60096e-72
CCDC151	-4.84276	0.121565	29.375	5.96436e-08	4.73511e-07
ADAMTS19	-4.85072	0.48398	25.7033	3.98136e-07	2.76064e-06
SLC16A11	-4.85977	0.841165	39.4849	3.30601e-10	3.65097e-09
SELENOP	-4.86425	5.49628	44.8378	2.14049e-11	2.73308e-10
ABCA9	-4.86631	1.51799	77.9807	1.04051e-18	2.79305e-17
AL353150,1	-4.87257	0.950942	38.6635	5.03539e-10	5.43534e-09
TMEM176B	-4.87842	1.21289	48.594	3.14828e-12	4.42637e-11
USP44	-4.88387	0.516123	31.24	2.28018e-08	1.92985e-07
ADORA1	-4.89092	0.37884	36.6856	1.38799e-09	1.41381e-08
LTB	-4.89381	0.449167	26.4859	2.65464e-07	1.89648e-06
NOVA1	-4.9043	0.753316	62.8224	2.2621e-15	4.41748e-14
FUT8,AS1	-4.90656	0.936137	52.6036	4.08141e-13	6.31706e-12
SYNPO2	-4.90725	2.98315	153.759	2.61461e-35	2.36288e-33
CPQ	-4.90849	3.99141	132.083	1.43486e-30	9.44972e-29
NTRK2	-4.91818	3.59392	60.6225	6.91395e-15	1.28243e-13
KCNK2	-4.92344	0.151506	34.0986	5.23876e-09	4.86409e-08
DRAIC	-4.93204	0.42117	29.7273	4.97288e-08	4.01458e-07
FMO3	-4.934	0.138172	30.6599	3.0745e-08	2.54908e-07
PCAT18	-4.9434	0.608534	45.6966	1.38059e-11	1.79809e-10
IL12RB1	-4.94576	-0.121924	23.0229	1.6008e-06	9.99626e-06
PARVG	-4.94576	-0.121924	23.0229	1.6008e-06	9.99626e-06
NUCB2	-4.94652	9.46508	223.094	1.91184e-50	4.20269e-48
RPRM	-4.95076	1.5608	52.8952	3.51837e-13	5.52445e-12
ABCA6	-4.96076	1.89918	58.4377	2.09827e-14	3.73034e-13
MPP1	-4.96209	3.04632	113.237	1.91485e-26	9.79523e-25
AFF3	-4.9699	0.789785	41.3222	1.29094e-10	1.49976e-09
ROPN1	-4.97602	2.97686	48.2041	3.8409e-12	5.30841e-11
AC124248,1	-4.97813	0.983439	74.1817	7.12495e-18	1.7831e-16
LIMS2	-4.97936	0.399961	34.8274	3.60264e-09	3.43719e-08
CTSF	-4.98171	3.89918	63.2445	1.82577e-15	3.59561e-14
TNFRSF19	-4.98194	4.30795	80.933	2.33502e-19	6.66381e-18
AL161668,3	-4.98367	0.169421	32.9489	9.46119e-09	8.47029e-08
TRHDE,AS1	-4.98941	0.191206	31.0137	2.56214e-08	2.14505e-07
PLCB4	-4.99518	5.35125	77.9498	1.05691e-18	2.8324e-17
FAM198A	-4.99814	0.187969	31.1671	2.36745e-08	1.99541e-07
CFAP73	-5.00048	0.411631	37.819	7.7622e-10	8.20453e-09
ZEB1	-5.00319	2.55732	150.847	1.13188e-34	9.49084e-33
TMEM56	-5.00444	3.61713	138.481	5.72079e-32	4.08158e-30
FOLR1	-5.00589	4.98467	30.3886	3.53596e-08	2.90356e-07
S1PR1	-5.00815	0.976522	29.4867	5.63019e-08	4.49393e-07
CHST9	-5.01002	4.09151	41.4567	1.20513e-10	1.40731e-09
GNMT	-5.01494	0.617721	42.6244	6.63267e-11	8.03377e-10
AC024909,3	-5.01605	0.725622	36.333	1.66322e-09	1.66189e-08
COL6A2	-5.02077	2.41296	49.7192	1.77399e-12	2.55151e-11
ZMAT1	-5.02078	3.00198	33.5041	7.11138e-09	6.50258e-08
LGI4	-5.0229	1.57707	96.6125	8.43143e-23	3.2812e-21
F5	-5.0313	1.36496	54.8551	1.2975e-13	2.14933e-12
AC011498,4	-5.03665	0.687529	52.1122	5.24185e-13	8.05186e-12
PPP1R36	-5.04253	0.540187	36.2473	1.73803e-09	1.73239e-08
TMPRSS3	-5.04513	1.72444	36.8372	1.28416e-09	1.31298e-08
SDC2	-5.04686	2.6871	98.5527	3.16494e-23	1.27436e-21
PCDH9	-5.05665	1.81092	110.142	9.12276e-26	4.35191e-24
SLC16A10	-5.06037	1.81701	35.1987	2.97729e-09	2.87258e-08
LONRF2	-5.06266	0.997962	68.5435	1.24112e-16	2.72828e-15
TMEM52B	-5.06272	0.215523	33.3824	7.57062e-09	6.88765e-08
MSC,AS1	-5.06546	0.569055	31.8566	1.65987e-08	1.43546e-07
HRH2	-5.06619	-0.115324	19.4872	1.01277e-05	5.48663e-05
NA,,307	-5.06619	-0.115324	19.4872	1.01277e-05	5.48663e-05
CLDN3	-5.0741	4.19057	25.7214	3.94422e-07	2.73723e-06
TFAP2B	-5.07433	2.92296	124.609	6.1981e-29	3.67973e-27
KLF15	-5.07453	3.25238	86.5008	1.39681e-20	4.44655e-19
RHOH	-5.0757	0.45139	44.8044	2.17738e-11	2.77581e-10
ADGRL4	-5.07701	0.489022	49.3378	2.15471e-12	3.07192e-11
NEXMIF	-5.07983	0.879054	54.3778	1.65424e-13	2.71189e-12
DCHS1	-5.08239	0.217303	37.8452	7.65867e-10	8.11091e-09
RND1	-5.08568	1.97739	23.1023	1.53606e-06	9.6215e-06
TET1	-5.10475	4.17935	241.577	1.78197e-54	4.75201e-52
CCR5	-5.10687	-0.0772435	20.3181	6.5577e-06	3.68005e-05
ITGA9	-5.11055	0.231593	39.9901	2.55254e-10	2.86359e-09
CLNK	-5.11545	-0.0752457	25.1352	5.34469e-07	3.62561e-06
GSC	-5.11545	-0.0752457	25.1352	5.34469e-07	3.62561e-06
GATA2	-5.11545	-0.0752457	25.1352	5.34469e-07	3.62561e-06
TCEAL5	-5.11545	-0.0752457	25.1352	5.34469e-07	3.62561e-06
FGD5	-5.11669	0.233532	41.4756	1.1935e-10	1.39473e-09
ABI3BP	-5.11845	1.95796	58.6351	1.89797e-14	3.39651e-13
CADM1	-5.12617	5.54174	47.5348	5.40348e-12	7.34936e-11
NA,,3460	-5.13335	1.43679	61.0081	5.68418e-15	1.06281e-13
GRASP	-5.13347	0.288465	25.736	3.91458e-07	2.71782e-06
MRAP2	-5.13414	1.39341	73.5116	1.00048e-17	2.46589e-16
POU2AF1	-5.1359	1.96471	36.4572	1.56056e-09	1.57284e-08
COL11A1	-5.13997	0.486196	54.463	1.58405e-13	2.60017e-12
AP000757,1	-5.14436	1.62683	15.8142	6.98772e-05	0.000315048
PDLIM3	-5.14775	1.77617	74.897	4.95918e-18	1.26048e-16
PRKAG2,AS1	-5.14899	1.49151	75.2964	4.05092e-18	1.03286e-16
LILRB5	-5.16518	-0.0390575	25.4049	4.64725e-07	3.18705e-06
CLEC10A	-5.16518	-0.0390575	25.4049	4.64725e-07	3.18705e-06
MFAP4	-5.16669	0.495554	50.6078	1.12794e-12	1.65897e-11
SOSTDC1	-5.17185	1.92678	60.4833	7.42045e-15	1.37481e-13
NA,,340	-5.1734	0.247932	36.6585	1.40746e-09	1.43184e-08
BEND5	-5.17464	0.713538	66.4098	3.66269e-16	7.75795e-15
LINC00327	-5.18183	0.529238	48.6326	3.087e-12	4.34773e-11
MARCH1	-5.18754	0.961953	41.4191	1.22854e-10	1.43362e-09
SLC7A7	-5.18833	0.223968	33.7976	6.11548e-09	5.64589e-08
FZD4	-5.1895	2.58285	110.262	8.58636e-26	4.12018e-24
ANKS1B	-5.19674	0.631903	24.5059	7.40815e-07	4.93482e-06
PDGFRB	-5.20001	1.51122	67.7482	1.85762e-16	4.03983e-15
SP140	-5.20858	1.19225	27.5309	1.54606e-07	1.14473e-06
TMEM150C	-5.21182	3.12676	30.907	2.70691e-08	2.25812e-07
SLC43A1	-5.21351	1.2604	89.3611	3.28933e-21	1.11941e-19
SPI1	-5.21522	0.298692	36.2522	1.7336e-09	1.72903e-08
ABCC6P1	-5.21997	0.2863	38.6615	5.04066e-10	5.43743e-09
CCDC110	-5.22323	2.61116	151.294	9.03905e-35	7.7798e-33
MSX1	-5.2237	-0.0652322	20.0002	7.74326e-06	4.2975e-05
SUSD3	-5.22401	0.772271	67.5204	2.08517e-16	4.51056e-15
PLIN1	-5.22927	2.34237	127.396	1.52206e-29	9.37854e-28
PLXNC1	-5.23188	1.16703	66.0596	4.37502e-16	9.15938e-15
SOX18	-5.24039	0.293921	34.2806	4.77125e-09	4.46827e-08
FGR	-5.24047	0.272017	42.5262	6.97411e-11	8.41602e-10
NR2F1	-5.24307	3.34583	36.4416	1.57309e-09	1.58058e-08
RASSF2	-5.24657	1.15938	92.1443	8.05802e-22	2.90574e-20
CDO1	-5.24718	-0.0318948	21.2809	3.96669e-06	2.31443e-05
SCN3A	-5.24718	-0.0318948	21.2809	3.96669e-06	2.31443e-05
CPNE5	-5.25051	1.78156	49.0877	2.44774e-12	3.47446e-11
ARHGEF25	-5.25627	0.606303	45.1896	1.78849e-11	2.30533e-10
AMPD1	-5.26148	0.71209	36.363	1.63785e-09	1.63956e-08
RCN3	-5.26312	-0.029907	26.8203	2.23274e-07	1.61494e-06
APCDD1L	-5.26658	3.55902	121.345	3.21111e-28	1.8264e-26
AARD	-5.27151	0.768269	21.1247	4.30337e-06	2.49743e-05
CLCNKA	-5.27435	-0.0279176	29.8963	4.55786e-08	3.69421e-07
PART1	-5.27864	5.0137	220.832	5.95412e-50	1.27442e-47
IGSF1	-5.28186	-0.0259266	31.225	2.29785e-08	1.94077e-07
INPP5J	-5.28451	1.35171	108.732	1.85741e-25	8.75782e-24
MAPT	-5.2875	3.72951	94.0404	3.09154e-22	1.15344e-20
NA,,2445	-5.28984	0.307085	33.059	8.94064e-09	8.04411e-08
CA10	-5.29009	1.11748	50.0039	1.53438e-12	2.22061e-11
PCDHB16	-5.29314	1.00724	88.8876	4.17902e-21	1.40455e-19
EPHA7	-5.30073	2.21423	46.9742	7.19286e-12	9.62222e-11
GOLGA2P8	-5.30358	0.00697503	26.4316	2.73043e-07	1.94806e-06
ANOS1	-5.30505	0.830376	53.1751	3.05102e-13	4.80919e-12
AC025154,2	-5.30597	3.36857	75.3319	3.97871e-18	1.01764e-16
DDR2	-5.3061	2.98552	96.4187	9.29859e-23	3.59288e-21
DENND2A	-5.31166	-0.0219397	29.0583	7.02331e-08	5.50063e-07
RALYL	-5.3171	-0.0586025	20.6702	5.45576e-06	3.11618e-05
FBLN5	-5.32109	2.88509	85.8732	1.91855e-20	6.02492e-19
Z97200,1	-5.3277	-0.0193222	30.0339	4.24568e-08	3.45841e-07
IL7R	-5.33335	1.47474	37.6425	8.49715e-10	8.92338e-09
FILIP1	-5.33836	1.33411	51.6698	6.56635e-13	9.91781e-12
PCSK2	-5.33893	-0.0199438	26.0438	3.33764e-07	2.34427e-06
TMEM140	-5.34057	0.651377	28.1327	1.13275e-07	8.57445e-07
ADARB2	-5.3419	2.1785	66.3892	3.7012e-16	7.82931e-15
JAM2	-5.34317	0.996614	75.6586	3.37203e-18	8.66552e-17
PRKG1	-5.34535	2.46443	110.921	6.15818e-26	3.04483e-24
TMEM100	-5.34635	0.300643	40.7504	1.72969e-10	1.97313e-09
AEBP1	-5.35233	1.06752	72.1595	1.98486e-17	4.71353e-16
TRAF3IP3	-5.3612	0.64467	39.7517	2.88383e-10	3.20432e-09
LINC01694	-5.37915	0.396554	36.805	1.30558e-09	1.33236e-08
TF	-5.38667	2.69353	103.389	2.75452e-24	1.20775e-22
RUBCNL	-5.38734	0.34961	48.2568	3.73896e-12	5.17631e-11
LRRC2	-5.38829	1.55927	52.4333	4.45102e-13	6.86301e-12
RGS7BP	-5.39197	0.310565	30.4359	3.4508e-08	2.83649e-07
SMIM31	-5.39431	1.9635	38.7128	4.90986e-10	5.30337e-09
PLIN5	-5.39515	3.65776	51.1774	8.43862e-13	1.26052e-11
GSTM5	-5.40551	0.627674	66.615	3.30073e-16	7.02787e-15
SOWAHA	-5.40846	1.25436	76.2086	2.55232e-18	6.64298e-17
PABPC5	-5.40939	0.0161448	31.9153	1.6104e-08	1.39714e-07
RNVU1,15	-5.40939	0.0161448	31.9153	1.6104e-08	1.39714e-07
PMP2	-5.4168	0.0478706	28.8714	7.73454e-08	6.01423e-07
OLFML1	-5.4168	0.0478706	28.8714	7.73454e-08	6.01423e-07
ATP1A2	-5.42	0.0181257	34.1659	5.06071e-09	4.70953e-08
RGS9	-5.42	0.0181257	34.1659	5.06071e-09	4.70953e-08
DLGAP1	-5.42	0.0181257	34.1659	5.06071e-09	4.70953e-08
PLSCR4	-5.42154	3.48198	145.726	1.49009e-33	1.17098e-31
MYCT1	-5.42912	0.0517913	27.1251	1.90706e-07	1.3874e-06
ADCY5	-5.42912	0.0517913	27.1251	1.90706e-07	1.3874e-06
IL10RA	-5.43086	0.37069	50.0199	1.52198e-12	2.20463e-11
SMCO4	-5.45762	4.65433	186.729	1.6453e-42	2.41118e-40
AL592430,1	-5.4597	-0.0113154	21.7674	3.07782e-06	1.84137e-05
AC012236,1	-5.46122	0.0247243	32.6382	1.11013e-08	9.86262e-08
LINC00861	-5.46365	0.466004	27.6802	1.43117e-07	1.06548e-06
PLCB1	-5.47095	5.46635	178.708	9.27823e-41	1.18842e-38
EFHC2	-5.4811	2.46557	60.3795	7.82224e-15	1.44432e-13
ALDH1A2	-5.48174	0.797885	38.7982	4.69959e-10	5.08977e-09
SEMA3D	-5.49156	2.17911	132.736	1.03296e-30	6.85842e-29
MMP2	-5.49394	1.14963	78.9577	6.34537e-19	1.73479e-17
MOXD1	-5.49396	2.24647	97.9721	4.24318e-23	1.68762e-21
COLCA1	-5.49472	3.50529	38.1209	6.64936e-10	7.09745e-09
PLCXD3	-5.51009	0.0570388	29.2456	6.37605e-08	5.04225e-07
CHI3L2	-5.5154	4.23808	205.206	1.52726e-46	2.64298e-44
C1R	-5.51569	2.92391	146.027	1.28086e-33	1.01144e-31
UG0898H09	-5.51884	0.66945	53.1864	3.03356e-13	4.78631e-12
PDGFRL	-5.51892	0.0563779	35.8527	2.12809e-09	2.0917e-08
HMGCLL1	-5.51892	0.0563779	35.8527	2.12809e-09	2.0917e-08
SHC3	-5.52105	1.51056	104.981	1.23314e-24	5.52604e-23
MICU3	-5.52556	1.63022	82.5435	1.03368e-19	3.03517e-18
SLC22A17	-5.52917	3.07829	67.0502	2.64684e-16	5.66529e-15
LAMA4	-5.52988	2.76709	172.811	1.80026e-39	2.04789e-37
KLHL6	-5.53281	1.08613	44.1586	3.02818e-11	3.80381e-10
PTPRT	-5.5368	0.720023	60.6282	6.8938e-15	1.28015e-13
GAPT	-5.54146	0.0935004	29.161	6.66057e-08	5.2494e-07
TMEM163	-5.54187	0.819903	33.7232	6.35384e-09	5.84273e-08
NA,,126	-5.54403	0.0609787	36.5804	1.46497e-09	1.48292e-08
NA,,192	-5.54403	0.0609787	36.5804	1.46497e-09	1.48292e-08
FCER1A	-5.54474	0.0954528	27.6216	1.47526e-07	1.0953e-06
TCEAL6	-5.54474	0.0954528	27.6216	1.47526e-07	1.0953e-06
LRCH2	-5.54631	0.0313489	29.0884	6.91509e-08	5.4211e-07
LDLRAD2	-5.54631	0.0313489	29.0884	6.91509e-08	5.4211e-07
TNFRSF13B	-5.54631	0.0313489	29.0884	6.91509e-08	5.4211e-07
PREX2	-5.548	0.400642	41.6809	1.07453e-10	1.26592e-09
MAGEB10	-5.55304	0.0629509	37.9446	7.27812e-10	7.72801e-09
TFF1	-5.55988	1.12703	72.5351	1.6409e-17	3.95198e-16
IGFBP5	-5.56038	5.94853	85.8349	1.95604e-20	6.1308e-19
SLC14A1	-5.57155	0.0668998	35.2132	2.95521e-09	2.85296e-08
SCUBE1	-5.57155	0.0668998	35.2132	2.95521e-09	2.85296e-08
LIFR	-5.57585	5.58853	254.03	3.43529e-57	9.97891e-55
LRP1B	-5.57666	0.726593	77.0421	1.67354e-18	4.42659e-17
PTH2R	-5.57678	1.37022	88.8895	4.17501e-21	1.40455e-19
PALM3	-5.58647	0.671991	32.1734	1.41005e-08	1.23651e-07
NCKAP1L	-5.59099	1.24752	62.7121	2.39241e-15	4.64963e-14
MEDAG	-5.59613	1.19355	26.121	3.2068e-07	2.26116e-06
PCDH18	-5.60324	0.735042	80.2427	3.31136e-19	9.33552e-18
PPARGC1A	-5.60892	4.07523	18.6096	1.6041e-05	8.36072e-05
LIFR,AS1	-5.60914	0.450803	58.0212	2.59314e-14	4.57017e-13
VIT	-5.6099	0.442699	51.9113	5.80643e-13	8.86885e-12
IKZF1	-5.61092	1.62712	83.9299	5.12642e-20	1.55154e-18
2001-05-01	-5.61931	0.781213	58.217	2.34736e-14	4.15049e-13
MPPED2	-5.63196	2.51673	70.6546	4.25576e-17	9.73678e-16
PHACTR1	-5.63628	0.467694	58.4627	2.07177e-14	3.69129e-13
ADGRA2	-5.63682	0.742357	57.3287	3.68739e-14	6.37437e-13
AMY1B	-5.63717	0.100734	34.6971	3.85215e-09	3.65594e-08
ACKR1	-5.64448	1.17682	76.4428	2.2668e-18	5.93784e-17
MUCL1	-5.6448	7.65123	99.0932	2.40897e-23	9.82124e-22
CTB,178M22,2	-5.64824	0.136073	29.6136	5.27343e-08	4.23619e-07
CNR1	-5.65217	0.138017	28.0031	1.21124e-07	9.12184e-07
CSF3R	-5.65217	0.138017	28.0031	1.21124e-07	9.12184e-07
LY9	-5.65513	0.102694	38.4294	5.67703e-10	6.0956e-09
ASRGL1	-5.66149	2.77968	64.3341	1.05014e-15	2.10118e-14
HLA,DRA	-5.66471	5.4098	44.0028	3.27901e-11	4.11254e-10
AC116351,1	-5.66749	0.104656	40.7661	1.71581e-10	1.96005e-09
GMFG	-5.66976	1.24929	88.9755	3.99737e-21	1.35187e-19
ENTPD1	-5.67413	1.115	49.0513	2.49352e-12	3.53636e-11
GALNT15	-5.67473	0.472246	60.1786	8.66282e-15	1.5923e-13
CPXM2	-5.68203	1.4084	63.1196	1.94529e-15	3.81714e-14
WDFY4	-5.68687	0.137484	23.7694	1.08595e-06	6.99887e-06
LBH	-5.68914	4.11576	80.3242	3.1775e-19	8.9893e-18
SMAD6	-5.69129	0.110551	36.5913	1.45677e-09	1.47739e-08
SCGN	-5.6956	0.111248	39.8613	2.72647e-10	3.03986e-09
RMST	-5.6956	0.111248	39.8613	2.72647e-10	3.03986e-09
IGHV3,30	-5.6956	0.111248	39.8613	2.72647e-10	3.03986e-09
PCAT19	-5.69874	0.113217	41.3211	1.29167e-10	1.49976e-09
DOCK10	-5.70346	0.928962	47.2492	6.25107e-12	8.43169e-11
ENPP3	-5.70377	2.45751	110.986	5.95914e-26	2.96445e-24
AC010425,1	-5.70392	0.112518	33.1249	8.64249e-09	7.80174e-08
LRRC26	-5.70464	6.77515	23.0914	1.54483e-06	9.67274e-06
TLR7	-5.70759	0.169876	31.0425	2.52434e-08	2.11776e-07
NA,,346	-5.71304	0.139432	30.8653	2.76573e-08	2.30364e-07
FAM19A5	-5.71615	1.08154	83.2815	7.11607e-20	2.12009e-18
AC138474,1	-5.72424	0.171805	31.9443	1.58655e-08	1.37792e-07
CD52	-5.72845	0.871449	56.367	6.01317e-14	1.02295e-12
NOSTRIN	-5.73845	4.98073	431.151	9.12839e-96	1.06065e-92
PENK	-5.74248	0.142619	38.9906	4.25855e-10	4.63991e-09
CD33	-5.75512	0.14333	39.7729	2.85273e-10	3.17627e-09
ASCL3	-5.75512	0.14333	39.7729	2.85273e-10	3.17627e-09
EVI2B	-5.76586	2.71531	95.4564	1.51187e-22	5.78673e-21
ZNF521	-5.77071	1.61037	95.5402	1.44915e-22	5.5729e-21
FAM30A	-5.77105	0.145282	42.9748	5.54501e-11	6.77183e-10
PDE8B	-5.77646	3.42	76.1143	2.67707e-18	6.95654e-17
OLFM4	-5.78215	1.97625	101.174	8.42445e-24	3.55027e-22
C2orf88	-5.78559	3.51667	175.893	3.82091e-40	4.7087e-38
KLK15	-5.78585	0.149189	43.5688	4.09315e-11	5.07494e-10
SLCO1A2	-5.78993	0.976906	45.1294	1.84439e-11	2.36988e-10
ARHGAP9	-5.79101	0.208524	31.3728	2.12948e-08	1.80983e-07
IGHV3,15	-5.7939	0.149907	37.7795	7.92086e-10	8.36136e-09
CLPSL1	-5.79457	0.595452	47.1941	6.42948e-12	8.66515e-11
NA,,311	-5.80014	0.153102	37.6215	8.58927e-10	9.00848e-09
SLC40A1	-5.80029	4.7255	102.022	5.48996e-24	2.35634e-22
AR	-5.80936	1.16176	71.2947	3.07659e-17	7.14955e-16
SOD3	-5.80941	1.18002	83.1952	7.43371e-20	2.21068e-18
TRBV28	-5.82088	0.212364	32.8743	9.8313e-09	8.77749e-08
NPY5R	-5.83543	0.180267	42.7869	6.10382e-11	7.42083e-10
NCAM1	-5.83569	0.552874	68.8904	1.04093e-16	2.29752e-15
AC106881,1	-5.83936	0.583696	67.4206	2.19348e-16	4.73226e-15
KDR	-5.84706	0.876251	44.4021	2.67406e-11	3.37987e-10
OGDHL	-5.84953	0.92991	81.5597	1.70046e-19	4.92195e-18
GNG2	-5.85135	0.5799	68.4845	1.27877e-16	2.80347e-15
NXPE1	-5.8558	0.164373	42.7262	6.29638e-11	7.64352e-10
FCGR2B	-5.85721	0.610273	59.1877	1.43325e-14	2.58478e-13
DTX1	-5.85868	0.0928029	24.0138	9.56499e-07	6.25138e-06
COLEC12	-5.86064	0.916292	80.9291	2.33961e-19	6.66521e-18
OR7E47P	-5.8725	0.837422	45.0346	1.93586e-11	2.48349e-10
CSN2	-5.87546	1.23971	61.3297	4.82738e-15	9.07827e-14
PLA2G2A	-5.88444	1.51561	57.379	3.59423e-14	6.21993e-13
PAK3	-5.88684	1.97062	114.334	1.10108e-26	5.74081e-25
GIMAP1	-5.88743	0.613923	67.7349	1.87025e-16	4.06187e-15
TM6SF1	-5.89038	0.482562	41.6024	1.11856e-10	1.31186e-09
EBF2	-5.89447	0.191455	43.483	4.27654e-11	5.2862e-10
RASGRP3	-5.90592	1.66371	79.4862	4.85612e-19	1.34573e-17
LINC02362	-5.90779	0.16905	39.9585	2.59416e-10	2.90629e-09
CSN1S2AP	-5.90893	0.196555	34.6687	3.90868e-09	3.70528e-08
HAND2,AS1	-5.9149	0.167078	37.4917	9.18028e-10	9.58508e-09
FGF13	-5.91941	2.45038	77.7715	1.15678e-18	3.08482e-17
C1QTNF7	-5.92055	0.218886	44.3281	2.77701e-11	3.50183e-10
GZMA	-5.92859	0.220814	44.3965	2.68168e-11	3.38687e-10
PADI2	-5.93082	3.5999	190.793	2.13464e-43	3.27587e-41
COL1A2	-5.93125	3.48426	143.829	3.87254e-33	2.95749e-31
ITGA11	-5.9345	0.201964	46.6751	8.37875e-12	1.11263e-10
MNX1	-5.93771	0.70625	37.2408	1.04404e-09	1.079e-08
C3AR1	-5.93964	0.66716	41.3142	1.29624e-10	1.50291e-09
TMEM119	-5.94313	0.201211	40.9603	1.55356e-10	1.78473e-09
PTN	-5.95067	2.9585	140.094	2.53909e-32	1.86051e-30
RYR2	-5.95494	1.17722	76.3586	2.36557e-18	6.17667e-17
HMGCS2	-5.95727	2.4913	88.7034	4.58675e-21	1.53841e-19
AC010226,1	-5.97512	0.923761	70.7371	4.08144e-17	9.37752e-16
LY86	-5.97541	0.227366	50.352	1.28496e-12	1.87634e-11
SARDH	-5.97902	0.205122	32.2394	1.36297e-08	1.19781e-07
LCP2	-5.98039	0.706807	47.4702	5.58474e-12	7.5769e-11
AC000124,1	-5.98151	0.231237	46.3383	9.95014e-12	1.31379e-10
AC008592,5	-5.98609	0.675528	70.5912	4.3947e-17	1.00405e-15
CLEC14A	-6.00149	0.235884	51.8305	6.05045e-13	9.2156e-12
CNRIP1	-6.00763	0.25927	42.0202	9.03344e-11	1.07575e-09
FCN1	-6.0136	0.296387	30.5939	3.18086e-08	2.63056e-07
PDE4B	-6.01936	2.69842	123.523	1.07114e-28	6.24527e-27
SIGLEC10	-6.02531	0.236656	40.8765	1.62163e-10	1.85768e-09
NA,,206	-6.02553	1.67988	89.1838	3.59787e-21	1.22185e-19
TENM1	-6.0285	0.171765	25.8614	3.66837e-07	2.55999e-06
DHRS2	-6.04233	4.05561	110.481	7.68883e-26	3.73356e-24
ABCC9	-6.04597	0.263112	50.2333	1.36509e-12	1.98444e-11
CCL28	-6.05519	7.25889	153.192	3.47775e-35	3.0914e-33
RASD2	-6.05904	0.265034	52.7083	3.86944e-13	5.99468e-12
SEMA3G	-6.06418	1.79166	141.693	1.13494e-32	8.50788e-31
LILRB2	-6.06641	0.326613	34.7614	3.72685e-09	3.5453e-08
FZD10,AS1	-6.0716	0.215261	38.0952	6.73754e-10	7.18215e-09
PLAC9	-6.079	1.06384	100.896	9.69326e-24	4.06392e-22
AP001528,3	-6.08055	0.296081	42.4501	7.2509e-11	8.72414e-10
ATP10A	-6.08565	1.61427	110.255	8.61503e-26	4.12178e-24
GALNT13	-6.08741	2.01168	112.536	2.72633e-26	1.3816e-24
SLCO4A1,AS1	-6.08946	1.34409	106.305	6.3218e-25	2.88867e-23
RNF150	-6.09039	5.24243	50.8463	9.98895e-13	1.47718e-11
HAND2	-6.09099	0.298794	26.748	2.3179e-07	1.67134e-06
CLEC5A	-6.09229	0.275462	54.2553	1.76058e-13	2.87255e-12
AP000438,1	-6.09323	0.299097	45.8406	1.28274e-11	1.67198e-10
AP002004,1	-6.09896	1.10357	68.9686	1.00046e-16	2.2112e-15
FLI1	-6.10153	1.12093	70.911	3.73714e-17	8.61076e-16
TMIGD3	-6.10659	0.278192	51.6193	6.73755e-13	1.01629e-11
PRR4	-6.11326	4.09588	110.343	8.24312e-26	3.9806e-24
CXorf21	-6.12206	0.30262	40.8539	1.64042e-10	1.87788e-09
ABCD2	-6.12403	0.35986	35.2588	2.88668e-09	2.79344e-08
ELN	-6.13353	2.0292	75.0325	4.63028e-18	1.17873e-16
PRLR	-6.13675	0.843052	45.4628	1.55568e-11	2.01323e-10
NKX3,1	-6.13873	4.87003	269.746	1.28931e-60	4.1124e-58
LCP1	-6.1436	3.0058	150.979	1.05913e-34	8.97336e-33
SLAMF1	-6.14688	0.253821	39.917	2.64985e-10	2.96052e-09
DPP4	-6.15013	5.5576	412.009	1.33915e-91	1.21022e-88
NA,,79	-6.15184	0.33122	48.2009	3.84707e-12	5.31241e-11
RGN	-6.15652	1.64544	135.486	2.58465e-31	1.78155e-29
COL25A1	-6.15768	0.744463	76.2295	2.52536e-18	6.58334e-17
MEF2C	-6.15983	2.80586	74.2256	6.96805e-18	1.74922e-16
CLEC4E	-6.16297	0.280929	36.3959	1.61042e-09	1.61608e-08
DERL3	-6.1632	2.27732	116.444	3.79994e-27	2.04005e-25
CLPSL2	-6.16846	0.371165	31.0138	2.562e-08	2.14505e-07
CCDC181	-6.16991	1.14879	33.0741	8.8712e-09	7.99046e-08
VSTM4	-6.1774	0.314129	55.7167	8.37043e-14	1.411e-12
CDH19	-6.21179	1.9339	115.265	6.8855e-27	3.63657e-25
CD3G	-6.21581	0.366348	48.663	3.03952e-12	4.28828e-11
CXXC4	-6.21609	2.22161	121.103	3.62788e-28	2.05554e-26
CD79A	-6.2169	0.879133	54.6105	1.46947e-13	2.41698e-12
CTNND2	-6.22265	0.343453	54.8398	1.30768e-13	2.16399e-12
FAM162B	-6.2279	0.321553	48.3559	3.55466e-12	4.95489e-11
TDGF1	-6.22914	0.349175	43.9586	3.35399e-11	4.20334e-10
GPR12	-6.23031	2.06442	97.0029	6.92258e-23	2.72004e-21
C10orf90	-6.24368	1.25867	73.6225	9.45814e-18	2.33823e-16
COL6A3	-6.24505	2.21109	98.8085	2.7814e-23	1.12831e-21
PLP1	-6.25016	1.12754	90.4146	1.93135e-21	6.69879e-20
SOBP	-6.25037	3.65912	124.707	5.89964e-29	3.51536e-27
SERPING1	-6.25417	3.04281	172.842	1.77174e-39	2.02964e-37
TNFAIP6	-6.25564	1.52127	65.3838	6.16446e-16	1.26613e-14
GAP43	-6.26027	1.27029	37.7195	8.16854e-10	8.58938e-09
BGN	-6.26033	1.88388	113.377	1.78371e-26	9.15321e-25
ELMO1	-6.2767	0.333992	51.8127	6.10556e-13	9.29085e-12
RTN1	-6.28394	0.773863	63.1822	1.8844e-15	3.70659e-14
ADAMTS5	-6.29707	0.835562	63.418	1.67185e-15	3.30048e-14
TNS1	-6.29891	3.78671	278.42	1.6592e-62	5.86745e-60
ITIH5	-6.30552	1.81608	110.02	9.70218e-26	4.61478e-24
ESM1	-6.31196	0.405317	51.7178	6.40802e-13	9.69667e-12
HNMT	-6.31455	2.61865	184.326	5.50666e-42	7.59126e-40
AC011247,1	-6.32284	0.924985	52.8331	3.63126e-13	5.67432e-12
CMKLR1	-6.32705	0.464446	36.9461	1.21442e-09	1.24558e-08
FAM3B	-6.33288	5.80385	33.3178	7.82648e-09	7.09362e-08
ADGRB3	-6.34363	0.872249	101.619	6.7301e-24	2.851e-22
STAC2	-6.34662	0.43617	50.8038	1.02076e-12	1.50678e-11
EMCN	-6.35857	1.54999	111.057	5.74935e-26	2.87768e-24
ITM2A	-6.35971	5.14553	132.448	1.19391e-30	7.89483e-29
MNX1,AS1	-6.36252	0.418501	51.4467	7.35688e-13	1.10605e-11
RASD1	-6.37285	4.17165	88.3859	5.38534e-21	1.78418e-19
PRUNE2	-6.37791	3.61355	128.176	1.02741e-29	6.40342e-28
GPR65	-6.38306	0.496644	37.3281	9.98367e-10	1.03574e-08
ACVRL1	-6.38461	1.61285	81.1618	2.07971e-19	5.96659e-18
GDF10	-6.38634	0.440792	55.7698	8.14742e-14	1.37626e-12
PCDH17	-6.3923	0.468098	43.7709	3.69158e-11	4.59457e-10
ABCC6	-6.39253	0.799864	53.2748	2.90007e-13	4.59966e-12
NEGR1	-6.40109	1.81754	148.796	3.17706e-34	2.5712e-32
SAMSN1	-6.40632	0.502172	36.7114	1.36979e-09	1.39614e-08
ANO5	-6.4126	0.76868	54.8303	1.31402e-13	2.17227e-12
FAM225B	-6.41268	0.428841	48.4196	3.4412e-12	4.8091e-11
KANK4	-6.41349	1.66445	103.965	2.0588e-24	9.10067e-23
IL16	-6.4172	1.00933	46.166	1.08646e-11	1.42757e-10
LINC00987	-6.42478	0.471812	51.7672	6.24862e-13	9.49078e-12
TUSC8	-6.42478	0.471812	51.7672	6.24862e-13	9.49078e-12
MSR1	-6.42512	0.474623	51.7282	6.37418e-13	9.65444e-12
GRIN2C	-6.43234	1.43182	69.6741	6.99593e-17	1.56969e-15
LMO3	-6.43845	1.24616	96.7816	7.74131e-23	3.01986e-21
LINC02542	-6.43927	2.76768	110.54	7.46369e-26	3.646e-24
PLEK	-6.44024	1.00079	37.7556	8.01858e-10	8.44807e-09
CYTIP	-6.44911	1.70188	89.6584	2.83039e-21	9.69304e-20
F13A1	-6.45099	1.05353	53.7758	2.24729e-13	3.62306e-12
ROPN1B	-6.45106	2.72623	114.524	1.0007e-26	5.26601e-25
CD34	-6.46166	0.979698	85.1115	2.81999e-20	8.73766e-19
CCL3L3	-6.47355	0.537351	36.1595	1.81806e-09	1.80773e-08
TNFRSF1B	-6.47888	0.958168	100.239	1.35094e-23	5.6204e-22
PRKCB	-6.48858	0.462273	57.7022	3.04959e-14	5.32843e-13
COX5BP2	-6.49074	0.467937	71.5053	2.76513e-17	6.44418e-16
PODN	-6.49748	0.977042	110.342	8.24653e-26	3.9806e-24
PLEKHB1	-6.50609	3.25952	150.907	1.09827e-34	9.25674e-33
DIRAS2	-6.5182	0.420113	49.8994	1.61835e-12	2.33384e-11
IGHG4	-6.52477	0.536507	37.6217	8.5885e-10	9.00848e-09
PGM5	-6.52898	0.512349	57.6935	3.06319e-14	5.34645e-13
AL590094,1	-6.53888	1.48853	86.7959	1.2032e-20	3.86808e-19
ADGRF5	-6.54154	0.395719	44.4817	2.56743e-11	3.25014e-10
SBSPON	-6.54559	1.36631	122.797	1.54437e-28	8.94028e-27
GPD1	-6.56017	2.62211	129.705	4.75517e-30	2.99815e-28
GZMK	-6.56189	0.504492	73.4099	1.05334e-17	2.57665e-16
CACNB2	-6.56189	0.504492	73.4099	1.05334e-17	2.57665e-16
GRIA4	-6.56764	1.33327	86.9334	1.1224e-20	3.62984e-19
PON3	-6.56909	4.50121	145.205	1.93753e-33	1.51528e-31
PTGIS	-6.5765	0.399616	40.4492	2.0179e-10	2.29066e-09
CPED1	-6.58137	0.978026	76.5035	2.19823e-18	5.76753e-17
CCR1	-6.58305	0.54292	65.0731	7.21713e-16	1.46935e-14
PDE3B	-6.58496	3.62913	302.469	9.54915e-68	4.08779e-65
HLA,DPB1	-6.59182	3.73512	158.322	2.63228e-36	2.54877e-34
RGL3	-6.60048	0.528159	79.3749	5.13746e-19	1.41646e-17
RASL12	-6.60745	0.580145	46.3132	1.00784e-11	1.3275e-10
SPON1	-6.60872	0.530976	70.9252	3.71031e-17	8.56109e-16
CALML5	-6.61049	5.05935	82.4349	1.09208e-19	3.20086e-18
SOX5	-6.61177	1.10498	66.1133	4.25734e-16	8.95914e-15
NPY1R	-6.62386	1.7236	108.518	2.06927e-25	9.70051e-24
TMEM132C	-6.63554	0.482088	40.1176	2.39123e-10	2.69191e-09
FAM225A	-6.63913	1.71889	100.394	1.24896e-23	5.22285e-22
NRXN1	-6.64454	0.622888	44.4768	2.5739e-11	3.25581e-10
VEPH1	-6.65611	1.12033	72.259	1.88731e-17	4.49499e-16
HPN	-6.66092	0.546907	69.8899	6.27082e-17	1.41285e-15
HBA1	-6.66601	2.42991	66.149	4.18094e-16	8.80977e-15
FES	-6.66811	2.06491	166.744	3.80493e-38	4.01914e-36
GPRC5B	-6.66883	3.7675	198.241	5.0541e-45	8.47577e-43
NRG3	-6.67274	0.549758	70.4107	4.81591e-17	1.0934e-15
ACSS3	-6.67948	2.67377	219.809	9.95321e-50	2.10271e-47
PIGR	-6.68123	9.40814	38.0641	6.84578e-10	7.29275e-09
ACTG2	-6.68291	2.77286	148.335	4.00702e-34	3.21095e-32
FMO5	-6.68307	3.67683	86.3348	1.51913e-20	4.80772e-19
IRF4	-6.68616	0.69788	35.0489	3.21523e-09	3.09481e-08
PRELP	-6.68693	1.86782	134.403	4.46e-31	2.99797e-29
C1QC	-6.68843	0.662601	37.3834	9.70442e-10	1.00935e-08
LUM	-6.69245	1.87513	85.9832	1.81473e-20	5.70992e-19
UGT2B11	-6.70818	0.68399	39.6672	3.01146e-10	3.34157e-09
SGCD	-6.71316	1.00901	66.9445	2.79257e-16	5.96935e-15
HLF	-6.71401	3.97553	335.327	6.64707e-75	3.60426e-72
PCED1B,AS1	-6.71439	0.610508	71.6497	2.57005e-17	6.02406e-16
MUC19	-6.71584	2.98542	144.315	3.03199e-33	2.32648e-31
ERICH3	-6.71924	0.55638	64.2417	1.10055e-15	2.19934e-14
FCER1G	-6.73253	1.54176	108.22	2.40542e-25	1.12439e-23
C1S	-6.73436	3.10236	195.341	2.17042e-44	3.53063e-42
BTLA	-6.75201	0.66206	52.8852	3.53616e-13	5.54703e-12
CD5	-6.75597	1.10441	72.8135	1.42498e-17	3.44944e-16
NA,,4389	-6.76052	0.620644	85.0946	2.84428e-20	8.78094e-19
CCL4L2	-6.77195	0.703641	31.3805	2.12105e-08	1.80361e-07
SRARP	-6.78177	0.666439	68.432	1.31329e-16	2.87528e-15
RIMS1	-6.78505	2.59481	87.2045	9.78612e-21	3.17746e-19
FXYD2	-6.78799	2.38018	161.415	5.55226e-37	5.60985e-35
PLVAP	-6.79176	0.651066	72.5169	1.65608e-17	3.97924e-16
SCAMP5	-6.8153	0.622231	72.9976	1.29807e-17	3.15159e-16
FGF7	-6.82425	1.58968	139.439	3.53031e-32	2.56373e-30
LAIR1	-6.8285	0.658583	91.0984	1.36702e-21	4.83419e-20
LILRB4	-6.8285	0.658583	91.0984	1.36702e-21	4.83419e-20
FLT1	-6.83079	1.2326	93.9175	3.28945e-22	1.22168e-20
TOX	-6.83159	0.599011	55.8349	7.88203e-14	1.3342e-12
FGF12	-6.83484	3.54993	181.48	2.30298e-41	3.04574e-39
IGHG3	-6.83761	0.760679	46.9547	7.2647e-12	9.70594e-11
GPR34	-6.84101	1.16378	72.5046	1.66641e-17	3.99817e-16
CR2	-6.84382	0.719449	63.5778	1.54157e-15	3.05813e-14
SOX8	-6.84736	1.27521	99.2193	2.26036e-23	9.2701e-22
MPEG1	-6.85805	0.745918	56.7344	4.98837e-14	8.55066e-13
CD163	-6.86565	1.96979	98.6706	2.982e-23	1.20368e-21
CCL2	-6.87487	3.02797	49.6628	1.82571e-12	2.62125e-11
COL3A1	-6.88503	3.39527	83.8343	5.38024e-20	1.61775e-18
ABHD1	-6.88533	0.712181	71.0373	3.50532e-17	8.12266e-16
TRBC2	-6.89245	0.748752	65.7823	5.03573e-16	1.04618e-14
THRSP	-6.89728	0.699573	95.3059	1.6313e-22	6.2146e-21
PEBP4	-6.90382	0.711756	49.5247	1.95887e-12	2.80749e-11
ENPP2	-6.9104	0.733325	53.9805	2.02487e-13	3.284e-12
ALOX5AP	-6.91496	0.71504	90.0898	2.27592e-21	7.84372e-20
SLC13A5	-6.92303	1.99091	61.9924	3.4478e-15	6.57506e-14
NUGGC	-6.92549	0.775113	56.8143	4.7897e-14	8.21878e-13
PDK4	-6.93376	7.55085	111.913	3.73403e-26	1.88638e-24
CD69	-6.94251	0.798205	48.8959	2.6992e-12	3.81476e-11
CYBB	-6.94305	2.0683	136.346	1.67591e-31	1.16008e-29
WFDC1	-6.9491	0.728743	74.1552	7.22096e-18	1.80435e-16
CXCL9	-6.96488	0.802801	41.3772	1.25512e-10	1.46149e-09
NA,,363	-6.97276	0.738155	90.6826	1.6867e-21	5.91134e-20
KIT	-6.97641	3.74656	64.9701	7.60434e-16	1.54625e-14
FCGR2A	-7.00285	0.789207	84.1583	4.56703e-20	1.38604e-18
PDE11A	-7.00359	0.808701	71.975	2.17939e-17	5.15293e-16
HCAR1	-7.0167	1.3966	95.2865	1.64735e-22	6.26108e-21
FXYD6	-7.01975	1.35339	130.578	3.06183e-30	1.98434e-28
STXBP6	-7.02121	2.4355	109.15	1.50423e-25	7.11319e-24
CKMT2	-7.02251	1.35258	107.935	2.77692e-25	1.29433e-23
FMO2	-7.03087	3.07307	163.78	1.69001e-37	1.73996e-35
CDH5	-7.03242	0.706168	60.9255	5.9276e-15	1.10578e-13
FOLR2	-7.03567	0.8599	57.9092	2.74504e-14	4.817e-13
LYVE1	-7.03766	0.837151	71.407	2.90645e-17	6.76384e-16
GJC3	-7.04981	2.07708	149.774	1.94225e-34	1.58767e-32
RGS1	-7.0517	2.52242	83.8612	5.30765e-20	1.60185e-18
GFRA1	-7.05542	1.82833	137.555	9.11658e-32	6.36478e-30
PPP1R1A	-7.06088	0.859304	70.3233	5.0339e-17	1.14048e-15
ETV1	-7.06539	5.79649	454.616	7.13761e-101	1.16107e-97
FDCSP	-7.06653	9.71464	61.6888	4.02257e-15	7.62647e-14
WIPF1	-7.07159	2.20582	155.807	9.33023e-36	8.82412e-34
NTRK3	-7.07564	0.824977	87.8114	7.20014e-21	2.37094e-19
APBB1IP	-7.08509	0.845766	69.7545	6.71657e-17	1.50994e-15
VSIG4	-7.08757	0.844634	84.594	3.66376e-20	1.1186e-18
INMT	-7.08844	1.40355	117.513	2.21641e-27	1.20181e-25
WIF1	-7.08897	2.3425	87.3375	9.1497e-21	2.99473e-19
LPL	-7.11071	2.58846	93.9603	3.21921e-22	1.19833e-20
EVI2A	-7.1231	0.929126	59.3695	1.30678e-14	2.36456e-13
PRRX1	-7.15482	4.21388	90.1699	2.1856e-21	7.54843e-20
IGSF21	-7.15739	0.838636	89.0102	3.92773e-21	1.33109e-19
DAAM2	-7.15809	0.797711	72.4842	1.68371e-17	4.02186e-16
CLCNKB	-7.16199	1.45526	134.65	3.9381e-31	2.66619e-29
HLA,DPA1	-7.16433	4.55018	339.609	7.7643e-76	4.51078e-73
CCL21	-7.16652	0.820196	76.9524	1.75128e-18	4.60972e-17
PTPRB	-7.17173	0.815924	71.0453	3.49123e-17	8.10154e-16
UNC5C	-7.17758	0.883565	107.733	3.07496e-25	1.42508e-23
IGSF6	-7.18412	0.888792	101.837	6.0296e-24	2.57437e-22
FCGR3A	-7.20017	0.948999	67.6352	1.96725e-16	4.26684e-15
ALKAL2	-7.22112	0.915615	100.082	1.46243e-23	6.05326e-22
AMY1A	-7.22459	0.997899	62.106	3.25466e-15	6.22865e-14
SFRP4	-7.22678	0.96395	78.6377	7.46107e-19	2.02282e-17
ASB5	-7.2417	2.34199	161.056	6.65234e-37	6.63887e-35
P2RY13	-7.26658	0.934834	113.884	1.38138e-26	7.17922e-25
SELL	-7.27177	0.973618	92.1798	7.91487e-22	2.86114e-20
CD200	-7.32747	1.57805	131.955	1.53017e-30	1.00368e-28
ANGPT1	-7.33129	3.11601	188.656	6.24638e-43	9.32201e-41
CFTR	-7.33292	3.51685	213.574	2.28137e-48	4.58161e-46
RAI2	-7.34532	1.042	86.0756	1.73185e-20	5.45968e-19
LDLRAD4	-7.3545	1.62049	116.239	4.21315e-27	2.25445e-25
LAPTM5	-7.36323	1.62074	139.133	4.11918e-32	2.9649e-30
GUCY1A2	-7.36702	0.943169	37.0785	1.1347e-09	1.16898e-08
ANKRD55	-7.37703	0.923523	73.4816	1.01579e-17	2.49983e-16
C1QB	-7.37951	1.00871	102.784	3.73846e-24	1.61738e-22
CSF1R	-7.38003	1.02072	88.4841	5.12451e-21	1.7082e-19
UPK3A	-7.40025	0.91035	59.5707	1.17977e-14	2.14189e-13
OMD	-7.40297	1.01854	106.982	4.49221e-25	2.07011e-23
TSPAN8	-7.40436	4.51356	379.998	1.24537e-84	8.441e-82
NCALD	-7.40918	5.65083	336.906	3.01091e-75	1.68891e-72
CTHRC1	-7.41371	3.74605	174.003	9.88503e-40	1.15683e-37
C2orf40	-7.41476	2.26585	92.1404	8.07399e-22	2.90574e-20
ITLN1	-7.4212	0.850643	42.9727	5.55093e-11	6.77397e-10
IGHD	-7.42375	1.16782	56.8794	4.63381e-14	7.95968e-13
EBF1	-7.4353	2.4991	153.654	2.75604e-35	2.47693e-33
LINC01482	-7.44302	0.95898	73.6141	9.49838e-18	2.34462e-16
GPRIN3	-7.45011	1.11266	84.5809	3.68807e-20	1.12348e-18
SCARA5	-7.46773	2.16354	183.921	6.75076e-42	9.22811e-40
SLA	-7.47738	1.17806	54.6547	1.43679e-13	2.36561e-12
OGN	-7.48432	1.03265	71.9597	2.19639e-17	5.17806e-16
RHOJ	-7.48739	1.02058	78.0647	9.9718e-19	2.68118e-17
PIK3AP1	-7.50581	4.28472	169.96	7.54797e-39	8.35257e-37
ITGA8	-7.51056	1.11578	78.2289	9.17658e-19	2.47145e-17
SCN7A	-7.51076	1.10873	130.472	3.22993e-30	2.07963e-28
SKAP1	-7.52006	1.12847	81.2005	2.03944e-19	5.8614e-18
ABCA8	-7.52539	2.26942	142.464	7.69739e-33	5.82388e-31
COL14A1	-7.54205	4.011	198.173	5.23085e-45	8.68267e-43
AGTR1	-7.55787	1.02316	71.7259	2.47264e-17	5.80411e-16
SPN	-7.56048	1.15933	103.572	2.5115e-24	1.10717e-22
AP000808,1	-7.56856	2.65463	181.717	2.04476e-41	2.7264e-39
FABP4	-7.57023	3.72095	206.36	8.55054e-47	1.51187e-44
FGF10	-7.58982	1.24797	74.0894	7.46564e-18	1.86263e-16
FNDC5	-7.59216	2.90328	231.629	2.63147e-52	6.48579e-50
TRPV6	-7.5941	2.60043	185.872	2.53152e-42	3.6123e-40
PECAM1	-7.59997	2.30826	142.222	8.69781e-33	6.55034e-31
ISLR	-7.60716	1.85987	150.645	1.25318e-34	1.04541e-32
CD37	-7.61559	1.21537	81.3239	1.91596e-19	5.52606e-18
PREX1	-7.64371	1.15738	83.8468	5.34635e-20	1.61054e-18
CA8	-7.65362	2.32846	173.869	1.0572e-39	1.22839e-37
POSTN	-7.67239	1.07041	66.1023	4.28126e-16	8.99785e-15
LIMCH1	-7.6798	6.16608	79.6895	4.38123e-19	1.22456e-17
LRRN3	-7.69069	1.93099	63.5377	1.57331e-15	3.1173e-14
AC005165,1	-7.69838	1.25646	138.46	5.78031e-32	4.10604e-30
LDB2	-7.70892	1.31966	90.8168	1.57611e-21	5.53748e-20
PRB2	-7.71352	3.27576	156.778	5.72288e-36	5.47613e-34
CD2	-7.72347	1.29961	94.5935	2.33782e-22	8.80307e-21
ZDHHC15	-7.72638	1.35737	78.3928	8.44582e-19	2.28219e-17
FAM107A	-7.73131	5.09658	73.2846	1.1224e-17	2.73735e-16
PDE3A	-7.73284	1.27387	111.429	4.76623e-26	2.39297e-24
ATP13A5	-7.74352	1.3176	117.377	2.37336e-27	1.28264e-25
UGT2B28	-7.75203	1.35681	79.0002	6.21026e-19	1.70358e-17
COL28A1	-7.76212	1.83456	110.782	6.60364e-26	3.24536e-24
CHRM1	-7.77469	1.31847	138.535	5.56569e-32	3.98842e-30
HLA,DQA1	-7.78419	1.99999	186.496	1.85012e-42	2.68714e-40
CD53	-7.80665	1.37352	105.947	7.57162e-25	3.44044e-23
GIMAP7	-7.80765	1.34538	121.659	2.74184e-28	1.57047e-26
FMO6P	-7.80802	2.74457	158.471	2.44192e-36	2.37861e-34
CD84	-7.81403	1.4229	85.4604	2.36383e-20	7.3805e-19
AC009041,2	-7.8177	2.05367	126.128	2.88348e-29	1.75021e-27
AIF1	-7.82037	1.42747	88.9237	4.10336e-21	1.38484e-19
MZB1	-7.83419	2.06349	154.202	2.0917e-35	1.92235e-33
AC082650,1	-7.83485	1.26688	75.9242	2.94758e-18	7.61085e-17
MTND3P19	-7.83491	4.36361	32.4294	1.23602e-08	1.08978e-07
LINC02095	-7.85138	2.04866	194.184	3.88216e-44	6.13118e-42
MS4A4A	-7.85198	1.36674	97.412	5.63038e-23	2.21766e-21
BPIFA4P	-7.856	1.47026	81.4992	1.75337e-19	5.06608e-18
SLITRK5	-7.86652	3.36015	263.131	3.56552e-59	1.07408e-56
GIMAP4	-7.86655	1.41583	119.778	7.07465e-28	3.94121e-26
MYOC	-7.88051	1.43824	106.32	6.27492e-25	2.87533e-23
ERBB4	-7.8873	4.23841	240.068	3.80061e-54	9.97168e-52
KCNJ16	-7.89114	2.57768	219.077	1.43763e-49	2.9982e-47
CX3CR1	-7.90294	1.43961	130.082	3.93118e-30	2.49799e-28
PRB1	-7.92452	2.94409	134.741	3.7612e-31	2.55997e-29
LMOD1	-7.92777	2.64783	187.004	1.43314e-42	2.11936e-40
CD93	-7.94151	1.40381	115.459	6.24361e-27	3.31911e-25
IGSF10	-7.95355	1.4788	117.854	1.86647e-27	1.02228e-25
IGLV6,57	-7.963	1.51337	110.941	6.09471e-26	3.02264e-24
CARMN	-7.96689	2.13448	189.913	3.32116e-43	5.0491e-41
MNDA	-7.97106	1.52653	94.0599	3.06122e-22	1.14476e-20
AQP1	-7.97712	3.99451	265.518	1.07608e-59	3.36628e-57
A2M	-7.97754	3.61173	225.72	5.11413e-51	1.18845e-48
SPARCL1	-7.9903	5.69652	283.557	1.26051e-63	4.76854e-61
EDNRB	-7.99449	2.69205	167.979	2.04458e-38	2.1881e-36
MRC1	-8.01063	2.1761	174.025	9.77501e-40	1.15225e-37
KCNMB1	-8.04068	1.57683	110.302	8.4123e-26	4.04861e-24
MT3	-8.04721	1.53006	151.23	9.33512e-35	7.99234e-33
DPT	-8.05338	2.72509	229.961	6.07847e-52	1.4541e-49
CD48	-8.11095	1.66255	98.0497	4.08013e-23	1.63075e-21
AMY2B	-8.13121	5.18586	225.516	5.66712e-51	1.29841e-48
GALNT16	-8.13737	1.61035	164.915	9.54799e-38	9.95623e-36
SCGB2A1	-8.14046	3.60177	175.275	5.21378e-40	6.3293e-38
SLC1A2	-8.16008	2.30157	185.194	3.55921e-42	4.99118e-40
NA,,3377	-8.16437	1.6375	160.907	7.16879e-37	7.11066e-35
SOX10	-8.1713	5.12761	174.982	6.04208e-40	7.28048e-38
MS4A6A	-8.1791	1.72255	99.1669	2.32094e-23	9.48612e-22
NA,,119	-8.19477	2.88583	244.084	5.05985e-55	1.37181e-52
SLC5A8	-8.21524	1.56549	105.036	1.1991e-24	5.41828e-23
SCGB2A2	-8.22367	2.37059	133.362	7.53393e-31	5.02272e-29
IGLL5	-8.2329	1.72432	131.24	2.19386e-30	1.4275e-28
NXPE2	-8.23326	1.45715	65.1633	6.89428e-16	1.40714e-14
SCGB3A1	-8.23378	6.46893	51.8519	5.98486e-13	9.12425e-12
CRISP2	-8.23874	2.34222	79.4351	4.98329e-19	1.37863e-17
CHRDL1	-8.2405	1.67504	101.91	5.80938e-24	2.48687e-22
CHRM3	-8.24551	5.13984	431.787	6.63815e-96	8.30637e-93
SLC5A5	-8.27985	2.92056	182.389	1.45834e-41	1.96056e-39
SMAD9	-8.28227	5.45766	374.156	2.32998e-83	1.45776e-80
SLC13A2	-8.28839	2.42211	223.907	1.27108e-50	2.83242e-48
ATP2A3	-8.28841	4.29216	216.742	4.64615e-49	9.56695e-47
TFF3	-8.29218	5.72619	143.577	4.39666e-33	3.34208e-31
ATP2B2	-8.29966	4.50945	272.601	3.07703e-61	1.04279e-58
ADIPOQ	-8.30789	1.80344	124.258	7.39743e-29	4.35993e-27
GJB1	-8.34756	2.56731	159.023	1.84993e-36	1.81282e-34
TYROBP	-8.3815	2.57636	209.555	1.71788e-47	3.17554e-45
IGHG1	-8.3816	1.80895	179.696	5.64785e-41	7.34988e-39
APOD	-8.40114	5.78119	325.426	9.52723e-73	4.69635e-70
C3orf70	-8.41654	2.518	170.175	6.77529e-39	7.60095e-37
PIP	-8.41835	12.5243	41.2395	1.34671e-10	1.557e-09
CCL3	-8.4483	1.95656	94.2257	2.81523e-22	1.05519e-20
S100A1	-8.45737	3.11576	195.857	1.67477e-44	2.75186e-42
CXCR4	-8.53502	2.74865	121.773	2.58868e-28	1.48799e-26
SPP1	-8.54758	1.9727	148.355	3.96728e-34	3.19484e-32
FMOD	-8.57821	2.04573	140.231	2.36928e-32	1.75187e-30
FCRL5	-8.57843	2.0049	111.47	4.66706e-26	2.35044e-24
C1QA	-8.60951	2.03405	180.919	3.05385e-41	4.0062e-39
TCEAL2	-8.61372	3.33775	121.369	3.17259e-28	1.81082e-26
AL161908,1	-8.63933	1.98606	155.327	1.18805e-35	1.11711e-33
ETNPPL	-8.68563	2.20428	63.9453	1.27921e-15	2.547e-14
LINC01554	-8.74353	2.88027	272.028	4.10111e-61	1.33426e-58
GREM2	-8.74548	2.90296	258.367	3.89416e-58	1.15175e-55
MGP	-8.75877	8.83679	104.313	1.72732e-24	7.65621e-23
COL15A1	-8.77108	2.91964	235.281	4.20392e-53	1.05208e-50
GNG7	-8.77598	3.79193	388.484	1.77007e-86	1.43968e-83
CCL4	-8.81406	2.26196	94.8859	2.01681e-22	7.62964e-21
PTPRC	-8.83123	2.28995	130.47	3.23445e-30	2.07963e-28
ZEB2	-8.85972	2.31111	144.496	2.76808e-33	2.14421e-31
VCAM1	-8.88483	2.30638	177.205	1.9757e-40	2.49138e-38
PTGER3	-8.8856	2.24061	199.726	2.39684e-45	4.0614e-43
DLK1	-8.88869	2.31089	162.758	2.8261e-37	2.87326e-35
SFRP2	-8.89094	3.02566	186.297	2.04488e-42	2.94373e-40
RSPO3	-8.89121	2.31725	172.775	1.83245e-39	2.07003e-37
C7	-8.9267	2.31856	165.465	7.24067e-38	7.59897e-36
RASL10B	-8.9289	2.20602	124.546	6.3965e-29	3.78371e-27
TTN	-8.95295	2.30161	127.885	1.1896e-29	7.35786e-28
CSN3	-8.95851	2.35512	212.864	3.25847e-48	6.31019e-46
SRGN	-8.97192	4.51594	422.232	7.9721e-94	8.10513e-91
TMEM200C	-9.03311	2.3989	236.027	2.89061e-53	7.34711e-51
CRISP3	-9.05824	10.185	65.2544	6.58275e-16	1.34525e-14
TNFRSF17	-9.12539	2.54025	177.841	1.43513e-40	1.82384e-38
MS4A7	-9.15265	2.54822	212.991	3.0578e-48	5.99292e-46
FAM20A	-9.20576	3.83701	313.278	4.2184e-70	1.90613e-67
CNN1	-9.2303	3.37293	344.033	8.44597e-77	5.08854e-74
GGTA1P	-9.24787	7.14212	195.164	2.37207e-44	3.82044e-42
FOLH1	-9.25387	3.34119	272.548	3.16005e-61	1.04907e-58
PKDCC	-9.25772	2.62739	185.322	3.33847e-42	4.72234e-40
IGLC7	-9.37005	2.8022	125.366	4.23238e-29	2.54052e-27
KIAA1324	-9.37321	6.98497	647.662	7.20437e-143	3.90645e-139
FGL2	-9.39685	2.81245	168.136	1.88919e-38	2.0352e-36
PGR	-9.40909	2.78478	224.027	1.19652e-50	2.70331e-48
RUNX1T1	-9.48451	2.84683	226.13	4.16353e-51	9.81567e-49
CXCL12	-9.49119	3.67335	237.539	1.35304e-53	3.49364e-51
DCN	-9.52232	6.02864	460.64	3.48775e-102	6.30392e-99
ADH1B	-9.6081	2.99745	220.994	5.49006e-50	1.19076e-47
AL121950,1	-9.61712	2.82157	125.58	3.79893e-29	2.28879e-27
LACRT	-9.62118	3.03456	157.525	3.92947e-36	3.78229e-34
AZGP1	-9.65268	8.38916	118.646	1.25222e-27	6.8817e-26
ANGPTL1	-9.66904	3.03259	290.483	3.90228e-65	1.62765e-62
KLK1	-9.81194	8.25729	208.441	3.00622e-47	5.49462e-45
IGHA2	-9.82397	4.00308	263.758	2.60258e-59	7.98795e-57
EDN3	-9.83479	5.62849	380.134	1.16369e-84	8.23029e-82
PPP1R1B	-9.84652	6.69729	440.286	9.38226e-98	1.27184e-94
MYRIP	-9.92361	3.26524	324.419	1.57918e-72	7.55543e-70
ZG16B	-9.93353	12.7372	95.916	1.19865e-22	4.62049e-21
DMBT1	-9.93657	5.30304	283.889	1.06693e-63	4.13232e-61
IGHM	-10.0119	4.65373	280.327	6.37426e-63	2.30422e-60
IGF1	-10.0475	4.17379	285.212	5.49213e-64	2.17904e-61
LTF	-10.0902	7.08735	189.592	3.90272e-43	5.8783e-41
TCIM	-10.0998	5.43873	605.269	1.19623e-133	3.89181e-130
SMR3A	-10.2388	3.55155	131.692	1.74703e-30	1.14132e-28
TESC	-10.3492	6.67427	472.427	9.49578e-105	1.93085e-101
DLGAP1,AS5	-10.394	3.73866	315.33	1.50729e-70	7.00545e-68
HBA2	-10.4719	5.13038	290.115	4.69414e-65	1.90899e-62
NA,,152	-10.5106	4.6732	385.809	6.76409e-86	5.2396e-83
LMOD3	-10.5302	3.92753	192.544	8.85375e-44	1.37166e-41
BPIFB2	-10.545	6.62926	374.452	2.00836e-83	1.3068e-80
HTN3	-10.5666	14.6775	48.2235	3.80306e-12	5.26057e-11
BPIFA2	-10.6539	9.66983	55.2788	1.04593e-13	1.74863e-12
HTN1	-10.7942	14.6149	61.5135	4.39714e-15	8.30758e-14
STATH	-10.8084	15.4069	61.7781	3.8443e-15	7.29699e-14
C6orf58	-10.8091	6.64502	423.125	5.09755e-94	5.52813e-91
ODAM	-10.841	6.81011	745.99	2.98787e-164	4.86036e-160
NXPE4	-10.9063	4.24607	398.625	1.09733e-88	9.39486e-86
MUC7	-10.92	13.1311	88.6367	4.74411e-21	1.58465e-19
PRH2	-11.0409	12.8271	35.1792	3.00716e-09	2.89968e-08
LYZ	-11.0709	9.98894	63.0555	2.00964e-15	3.93391e-14
PRB4	-11.0767	4.39729	252.706	6.67759e-57	1.90569e-54
MYH11	-11.1103	5.26551	560.814	5.59159e-124	1.51597e-120
SMR3B	-11.1258	15.3436	48.272	3.71008e-12	5.14509e-11
CA6	-11.1755	9.39317	95.0928	1.81663e-22	6.88836e-21
OPRPN	-11.1978	5.36062	137.854	7.84331e-32	5.54727e-30
IGLC3	-11.2104	6.2845	329.62	1.16317e-73	5.91289e-71
HBB	-11.2641	6.92645	306.466	1.28548e-68	5.65159e-66
PRH1	-11.3962	12.4068	49.0369	2.51197e-12	3.55943e-11
MYBPC1	-11.4476	4.81181	447.36	2.70792e-99	4.00453e-96
LPO	-11.4984	7.50765	655.776	1.23855e-144	1.00738e-140
JCHAIN	-11.5397	9.1142	48.4455	3.3959e-12	4.74988e-11
PRB3	-11.8188	5.12533	183.761	7.31601e-42	9.91746e-40
PRR27	-11.8395	10.5668	46.8416	7.69617e-12	1.02702e-10
MUC5B	-11.8546	6.0022	214.825	1.21687e-48	2.47435e-46
LINC01829	-11.9936	5.35106	548.502	2.66578e-121	6.1949e-118
IGLC2	-12.2407	6.93757	380.427	1.00468e-84	7.42869e-82
CST5	-12.3162	9.4889	134.224	4.8796e-31	3.26652e-29
CST4	-12.3372	12.1715	48.5496	3.22039e-12	4.51993e-11
CST1	-12.4321	10.7372	70.9471	3.66927e-17	8.47842e-16
IGHA1	-12.4758	8.58931	274.566	1.14753e-61	3.97167e-59
CST2	-12.9252	11.0015	73.3087	1.10875e-17	2.70812e-16
IGKC	-14.0548	9.69707	622.048	2.68079e-137	1.09021e-133

## Sheet: Supplementary table 4
Supplementary table 4: Clusters of diffenrentially expressed genes between tissue and SGO (supplementary table 3)
gene	cluster
KRT6C	cluster_1
IGKC	cluster_2
SPRR3	cluster_1
CRNN	cluster_1
IVL	cluster_1
CST2	cluster_2
SPRR1B	cluster_1
IGHA1	cluster_2
SPRR2E	cluster_1
DSG3	cluster_1
CST1	cluster_2
SERPINB13	cluster_1
KRT6A	cluster_3
CST4	cluster_2
SPRR2D	cluster_1
CST5	cluster_2
IGLC2	cluster_2
CLCA2	cluster_3
LINC01829	cluster_2
MUC5B	cluster_2
PRR27	cluster_2
PRB3	cluster_2
A2ML1	cluster_1
JCHAIN	cluster_2
LPO	cluster_2
KRT13	cluster_1
MYBPC1	cluster_2
PRH1	cluster_2
SPINK7	cluster_1
CRCT1	cluster_1
KRT6B	cluster_1
HBB	cluster_2
SERPINB3	cluster_1
KRT16	cluster_1
IGLC3	cluster_2
OPRPN	cluster_2
CA6	cluster_2
SPRR2A	cluster_1
SMR3B	cluster_2
HMGA2	cluster_3
MYH11	cluster_2
PRB4	cluster_2
LYZ	cluster_2
PRH2	cluster_2
GBP6	cluster_1
PADI1	cluster_1
TGM1	cluster_3
PPP1R14C	cluster_3
MUC7	cluster_2
NXPE4	cluster_2
ODAM	cluster_2
SPRR1A	cluster_1
C6orf58	cluster_2
STATH	cluster_2
HTN1	cluster_2
IL20RB	cluster_3
FLG	cluster_1
BNC1	cluster_3
BPIFA2	cluster_2
HTN3	cluster_2
BPIFB2	cluster_2
LMOD3	cluster_2
NA..152	cluster_2
HBA2	cluster_2
DLGAP1.AS5	cluster_2
SERPINB4	cluster_1
TESC	cluster_2
KRT4	cluster_1
SMR3A	cluster_2
SERPINB7	cluster_1
TCIM	cluster_2
LTF	cluster_2
IGF1	cluster_2
IGHM	cluster_2
DMBT1	cluster_2
ZG16B	cluster_2
MYRIP	cluster_2
PRSS3	cluster_1
LY6D	cluster_1
CDA	cluster_1
TMPRSS11B	cluster_1
PPP1R1B	cluster_2
EDN3	cluster_2
IGHA2	cluster_2
KLK1	cluster_2
ABCA12	cluster_1
ADGRF4	cluster_1
IGFL2	cluster_1
CKAP2L	cluster_3
ANGPTL1	cluster_2
AZGP1	cluster_2
LACRT	cluster_2
AL121950.1	cluster_2
ADH1B	cluster_2
SPINK5	cluster_1
CRYBG2	cluster_1
TMPRSS11D	cluster_1
DCN	cluster_2
KRT78	cluster_1
CXCL12	cluster_2
RAET1L	cluster_1
RUNX1T1	cluster_2
GRHL3	cluster_1
PGR	cluster_2
FGL2	cluster_2
SBSN	cluster_1
PCSK9	cluster_3
KIAA1324	cluster_2
IGLC7	cluster_2
CERS3	cluster_1
PKDCC	cluster_2
FOLH1	cluster_2
GGTA1P	cluster_2
CNN1	cluster_2
FAM20A	cluster_2
MS4A7	cluster_2
AURKB	cluster_3
TNFRSF17	cluster_2
PNLIPRP3	cluster_1
NCAPG	cluster_3
IL36RN	cluster_1
GJB4	cluster_1
CRISP3	cluster_2
PLK1	cluster_3
TMEM200C	cluster_2
ALDH3A1	cluster_1
EPHX3	cluster_1
SRGN	cluster_2
CSN3	cluster_2
TTN	cluster_2
RAET1E	cluster_1
RASL10B	cluster_2
C7	cluster_2
KRTDAP	cluster_1
RSPO3	cluster_2
SFRP2	cluster_2
DLK1	cluster_2
PTGER3	cluster_2
VCAM1	cluster_2
DEPDC1	cluster_3
CAPN14	cluster_1
ZEB2	cluster_2
LIPG	cluster_1
PTPRC	cluster_2
LINC00520	cluster_1
CCL4	cluster_2
TNNT1	cluster_3
CEMIP	cluster_3
GNG7	cluster_2
COL15A1	cluster_2
MGP	cluster_2
GREM2	cluster_2
LINC01554	cluster_2
CYP2C18	cluster_1
TMEM40	cluster_1
HES2	cluster_1
ETNPPL	cluster_2
TMPRSS11BNL	cluster_1
AL161908.1	cluster_2
NEK2	cluster_3
LINC01559	cluster_1
TCEAL2	cluster_2
C1QA	cluster_2
UPK1B	cluster_1
FCRL5	cluster_2
FMOD	cluster_2
SPP1	cluster_2
CXCR4	cluster_2
KIFC1	cluster_3
S100A1	cluster_2
CCL3	cluster_2
MELK	cluster_3
LINC00707	cluster_3
PIP	cluster_2
C3orf70	cluster_2
LETM2	cluster_3
APOD	cluster_2
CSTA	cluster_1
IGHG1	cluster_2
TYROBP	cluster_2
GJB1	cluster_2
ADIPOQ	cluster_2
ATP2B2	cluster_2
TMPRSS11F	cluster_1
TFF3	cluster_2
ATP2A3	cluster_2
SLC13A2	cluster_2
MIG7	cluster_3
SMAD9	cluster_2
SLC5A5	cluster_2
DEPDC1B	cluster_3
CHRM3	cluster_2
CHRDL1	cluster_2
CRISP2	cluster_2
SCGB3A1	cluster_2
NXPE2	cluster_2
IGLL5	cluster_2
SCGB2A2	cluster_2
SLC5A8	cluster_2
GSDMC	cluster_1
NA..119	cluster_2
MS4A6A	cluster_2
SOX10	cluster_2
NA..3377	cluster_2
SLC1A2	cluster_2
AC002401.4	cluster_3
SCGB2A1	cluster_2
GALNT16	cluster_2
AMY2B	cluster_2
EPGN	cluster_1
IL1RN	cluster_1
NRARP	cluster_3
CD48	cluster_2
AC011374.1	cluster_1
NIPAL4	cluster_3
DPT	cluster_2
MT3	cluster_2
KCNMB1	cluster_2
MRC1	cluster_2
RRAD	cluster_3
EDNRB	cluster_2
SPARCL1	cluster_2
KLK8	cluster_1
A2M	cluster_2
AQP1	cluster_2
MNDA	cluster_2
TNFSF9	cluster_3
CARMN	cluster_2
IGLV6.57	cluster_2
IGSF10	cluster_2
CD93	cluster_2
SCEL	cluster_1
LMOD1	cluster_2
S100A2	cluster_3
PRB1	cluster_2
CX3CR1	cluster_2
TPX2	cluster_3
PI3	cluster_1
KCNJ16	cluster_2
ERBB4	cluster_2
MYOC	cluster_2
GIMAP4	cluster_2
SLITRK5	cluster_2
BPIFA4P	cluster_2
MS4A4A	cluster_2
LINC02095	cluster_2
GTSE1	cluster_3
UBE2C	cluster_3
MTND3P19	cluster_2
AC082650.1	cluster_2
MZB1	cluster_2
AIF1	cluster_2
AC009041.2	cluster_2
CD84	cluster_2
FMO6P	cluster_2
OIP5	cluster_3
GIMAP7	cluster_2
CD53	cluster_2
S100A7	cluster_1
TGM3	cluster_1
HLA.DQA1	cluster_2
CHRM1	cluster_2
COL28A1	cluster_2
ELFN2	cluster_3
ADH7	cluster_1
UGT2B28	cluster_2
ATP13A5	cluster_2
PDE3A	cluster_2
FAM107A	cluster_2
S100A8	cluster_1
ZDHHC15	cluster_2
CD2	cluster_2
TUBB3	cluster_1
PRB2	cluster_2
LDB2	cluster_2
AC005165.1	cluster_2
AC021180.1	cluster_1
LRRN3	cluster_2
LIMCH1	cluster_2
POSTN	cluster_2
CA8	cluster_2
PREX1	cluster_2
CD37	cluster_2
ISLR	cluster_2
PECAM1	cluster_2
TRPV6	cluster_2
FNDC5	cluster_2
FGF10	cluster_2
ANK1	cluster_3
HES5	cluster_1
FABP4	cluster_2
AP000808.1	cluster_2
LTB4R2	cluster_3
SPN	cluster_2
AGTR1	cluster_2
COL14A1	cluster_2
ABCA8	cluster_2
SKAP1	cluster_2
IGF2BP3	cluster_1
SCN7A	cluster_2
ITGA8	cluster_2
TYMSOS	cluster_3
PIK3AP1	cluster_2
RHOJ	cluster_2
OGN	cluster_2
ANKRD18B	cluster_3
SLA	cluster_2
FLG.AS1	cluster_1
SCARA5	cluster_2
GPRIN3	cluster_2
LINC01482	cluster_2
CDH16	cluster_3
NA..188	cluster_1
EBF1	cluster_2
IGHD	cluster_2
ITLN1	cluster_2
C2orf40	cluster_2
CTHRC1	cluster_2
ZBED2	cluster_3
NCALD	cluster_2
SLURP1	cluster_1
TSPAN8	cluster_2
OMD	cluster_2
UPK3A	cluster_2
CSF1R	cluster_2
C1QB	cluster_2
ANKRD55	cluster_2
GUCY1A2	cluster_2
S100A9	cluster_1
LAPTM5	cluster_2
LDLRAD4	cluster_2
RAI2	cluster_2
CFTR	cluster_2
PRODH	cluster_3
ANGPT1	cluster_2
CD200	cluster_2
ULBP2	cluster_1
KIF18B	cluster_3
TMEM63C	cluster_1
NCCRP1	cluster_1
SELL	cluster_2
P2RY13	cluster_2
KRT16P6	cluster_3
ASB5	cluster_2
C15orf48	cluster_1
NMU	cluster_1
SFRP4	cluster_2
AMY1A	cluster_2
ALKAL2	cluster_2
RNF222	cluster_1
FCGR3A	cluster_2
RDH12	cluster_1
IGSF6	cluster_2
CAMK2B	cluster_3
UNC5C	cluster_2
PTPRB	cluster_2
CCL21	cluster_2
HLA.DPA1	cluster_2
CLCNKB	cluster_2
DAAM2	cluster_2
IGSF21	cluster_2
PRRX1	cluster_2
PLA2G4E	cluster_1
PHACTR3	cluster_1
E2F7	cluster_3
EVI2A	cluster_2
LPL	cluster_2
ATP5G1P6	cluster_3
WIF1	cluster_2
ANLN	cluster_3
INMT	cluster_2
VSIG4	cluster_2
APBB1IP	cluster_2
NTRK3	cluster_2
WIPF1	cluster_2
FDCSP	cluster_2
ETV1	cluster_2
PPP1R1A	cluster_2
GFRA1	cluster_2
RGS1	cluster_2
GJC3	cluster_2
FAM83A	cluster_3
KLK7	cluster_1
LYVE1	cluster_2
FOLR2	cluster_2
CDH5	cluster_2
FMO2	cluster_2
KRTAP2.3	cluster_1
CKMT2	cluster_2
BIRC5	cluster_3
STXBP6	cluster_2
FXYD6	cluster_2
HCAR1	cluster_2
PDE11A	cluster_2
FCGR2A	cluster_2
KIT	cluster_2
NA..363	cluster_2
CXCL9	cluster_2
ADGRF1	cluster_1
SOX21	cluster_1
WFDC1	cluster_2
CYBB	cluster_2
CD69	cluster_2
PDK4	cluster_2
NUGGC	cluster_2
SLC13A5	cluster_2
ALOX5AP	cluster_2
POPDC3	cluster_3
ENPP2	cluster_2
DLGAP5	cluster_3
ANXA8	cluster_3
PEBP4	cluster_2
THRSP	cluster_2
TRBC2	cluster_2
ABHD1	cluster_2
COL3A1	cluster_2
OTOP3	cluster_1
CCL2	cluster_2
CD163	cluster_2
SLCO1B3	cluster_1
MPEG1	cluster_2
SOX8	cluster_2
CR2	cluster_2
GPR34	cluster_2
IGHG3	cluster_2
FGF12	cluster_2
TOX	cluster_2
FLT1	cluster_2
LAIR1	cluster_2
LILRB4	cluster_2
FGF7	cluster_2
TPRXL	cluster_3
SCAMP5	cluster_2
LEMD1	cluster_1
PLVAP	cluster_2
FXYD2	cluster_2
RIMS1	cluster_2
SRARP	cluster_2
KRT5	cluster_3
SFN	cluster_3
CCL4L2	cluster_2
CCK	cluster_1
NA..4389	cluster_2
CD5	cluster_2
BTLA	cluster_2
TMEM79	cluster_1
BBOX1	cluster_1
C1S	cluster_2
FCER1G	cluster_2
AL365356.5	cluster_3
ERICH3	cluster_2
MUC19	cluster_2
PCED1B.AS1	cluster_2
HLF	cluster_2
SGCD	cluster_2
UGT2B11	cluster_2
SERPINB2	cluster_1
ECM1	cluster_1
LUM	cluster_2
C1QC	cluster_2
PRELP	cluster_2
IRF4	cluster_2
FMO5	cluster_2
ACTG2	cluster_2
PIGR	cluster_2
ACSS3	cluster_2
NRG3	cluster_2
GPRC5B	cluster_2
FES	cluster_2
NA..174	cluster_3
HBA1	cluster_2
HPN	cluster_2
VEPH1	cluster_2
NA..132	cluster_3
CEACAM5	cluster_1
NRXN1	cluster_2
KLK5	cluster_1
FAM225A	cluster_2
TMEM132C	cluster_2
MAL	cluster_1
HLA.G	cluster_3
KRT14	cluster_3
NPY1R	cluster_2
SOX5	cluster_2
CALML5	cluster_2
SPON1	cluster_2
RASL12	cluster_2
C11orf87	cluster_3
RGL3	cluster_2
HLA.DPB1	cluster_2
CCNB2	cluster_3
PDE3B	cluster_2
CCR1	cluster_2
CPED1	cluster_2
PTGIS	cluster_2
FAM83C	cluster_1
LINC00941	cluster_3
PON3	cluster_2
GRIA4	cluster_2
GZMK	cluster_2
CACNB2	cluster_2
GPD1	cluster_2
TENM2	cluster_3
SBSPON	cluster_2
KIF14	cluster_3
ADGRF5	cluster_2
AL590094.1	cluster_2
PGM5	cluster_2
IGHG4	cluster_2
DIRAS2	cluster_2
S100P	cluster_1
LGALS7B	cluster_3
TFPI2	cluster_3
PLEKHB1	cluster_2
PODN	cluster_2
COX5BP2	cluster_2
PRKCB	cluster_2
TAGLN3	cluster_3
TNFRSF1B	cluster_2
CCL3L3	cluster_2
EREG	cluster_3
CD34	cluster_2
FBN2	cluster_1
ROPN1B	cluster_2
F13A1	cluster_2
CYTIP	cluster_2
CYP3A5	cluster_1
PLEK	cluster_2
IFNE	cluster_3
LINC02542	cluster_2
KIF23	cluster_3
LMO3	cluster_2
C10orf95	cluster_1
AL161431.1	cluster_1
GRIN2C	cluster_2
MSR1	cluster_2
LINC00987	cluster_2
TUSC8	cluster_2
DHRS9	cluster_1
USH1G	cluster_1
IL16	cluster_2
KANK4	cluster_2
AL355312.3	cluster_1
FAM225B	cluster_2
ANO5	cluster_2
AC091182.2	cluster_3
SAMSN1	cluster_2
NEGR1	cluster_2
LINC02178	cluster_1
ABCC6	cluster_2
PCDH17	cluster_2
GDF10	cluster_2
ACVRL1	cluster_2
GPR65	cluster_2
PRUNE2	cluster_2
RASD1	cluster_2
MNX1.AS1	cluster_2
ASPM	cluster_3
ITM2A	cluster_2
EMCN	cluster_2
FAM83D	cluster_1
STAC2	cluster_2
SFTA1P	cluster_1
ADGRB3	cluster_2
FAM3B	cluster_2
ADORA2B	cluster_3
CMKLR1	cluster_2
EDARADD	cluster_3
AC011247.1	cluster_2
HNMT	cluster_2
ESM1	cluster_2
ITIH5	cluster_2
WNT7A	cluster_1
TNS1	cluster_2
ADAMTS5	cluster_2
BMP7	cluster_3
RTN1	cluster_2
LAMC2	cluster_3
ELMO1	cluster_2
FGFBP1	cluster_3
BGN	cluster_2
GAP43	cluster_2
TMEM154	cluster_1
TNFAIP6	cluster_2
SERPING1	cluster_2
IGFBP2	cluster_1
SOBP	cluster_2
PLP1	cluster_2
MYEOV	cluster_1
COL6A3	cluster_2
C10orf90	cluster_2
PLSCR3	cluster_1
DKK1	cluster_3
FABP5	cluster_3
C10orf99	cluster_1
GPR12	cluster_2
TDGF1	cluster_2
FAM162B	cluster_2
AKR1B10	cluster_3
CTNND2	cluster_2
CD79A	cluster_2
CXXC4	cluster_2
CD3G	cluster_2
CDH19	cluster_2
KRT17	cluster_1
AL138789.1	cluster_3
VSTM4	cluster_2
CCDC181	cluster_2
CLPSL2	cluster_2
MISP	cluster_1
DERL3	cluster_2
CLEC4E	cluster_2
MEF2C	cluster_2
COL25A1	cluster_2
RGN	cluster_2
NA..79	cluster_2
DPP4	cluster_2
SLAMF1	cluster_2
LCP1	cluster_2
SLC7A5	cluster_3
NKX3.1	cluster_2
CDCA2	cluster_3
PRLR	cluster_2
ELN	cluster_2
AC005256.1	cluster_3
ABCD2	cluster_2
CXorf21	cluster_2
LINP1	cluster_1
POLQ	cluster_3
PRR4	cluster_2
LINC01204	cluster_3
TMIGD3	cluster_2
FLI1	cluster_2
AP002004.1	cluster_2
LINC02323	cluster_1
AP000438.1	cluster_2
CLEC5A	cluster_2
HAND2	cluster_2
RNF150	cluster_2
SLCO4A1.AS1	cluster_2
GALNT13	cluster_2
ATP10A	cluster_2
UPP1	cluster_3
RRM2	cluster_3
NHLH2	cluster_1
AP001528.3	cluster_2
PADI3	cluster_1
PLAC9	cluster_2
FSIP1	cluster_3
FZD10.AS1	cluster_2
SERPINB5	cluster_3
DQX1	cluster_3
LILRB2	cluster_2
SEMA3G	cluster_2
KRT15	cluster_3
RASD2	cluster_2
CCL28	cluster_2
ABCC9	cluster_2
DHRS2	cluster_2
CEP55	cluster_3
CD109	cluster_3
TENM1	cluster_2
NA..206	cluster_2
SIGLEC10	cluster_2
PDE4B	cluster_2
GJB6	cluster_1
FCN1	cluster_2
CARD18	cluster_1
CNRIP1	cluster_2
CLEC14A	cluster_2
CYP27C1	cluster_1
AC008592.5	cluster_2
LANCL3	cluster_3
AC000124.1	cluster_2
LCP2	cluster_2
SARDH	cluster_2
TM4SF19	cluster_1
LY86	cluster_2
AC010226.1	cluster_2
MICALCL	cluster_3
UNC5B.AS1	cluster_3
AC025183.1	cluster_3
HMGCS2	cluster_2
CLIC3	cluster_1
RYR2	cluster_2
PTN	cluster_2
CYSRT1	cluster_1
TYMS	cluster_3
FUT1	cluster_1
TMEM119	cluster_2
C3AR1	cluster_2
MNX1	cluster_2
ITGA11	cluster_2
COL1A2	cluster_2
MICB	cluster_3
UPK2	cluster_1
PADI2	cluster_2
GZMA	cluster_2
C1QTNF7	cluster_2
FGF13	cluster_2
GJB5	cluster_1
HAND2.AS1	cluster_2
CSN1S2AP	cluster_2
LINC00704	cluster_3
LINC02362	cluster_2
RASGRP3	cluster_2
EBF2	cluster_2
TM6SF1	cluster_2
GIMAP1	cluster_2
PAK3	cluster_2
LINC01468	cluster_3
PLA2G2A	cluster_2
NUF2	cluster_3
CSN2	cluster_2
OR7E47P	cluster_2
DSG1	cluster_1
AC036176.3	cluster_3
COLEC12	cluster_2
DTX1	cluster_2
FCGR2B	cluster_2
GJB3	cluster_3
NXPE1	cluster_2
GNG2	cluster_2
OGDHL	cluster_2
KDR	cluster_2
AL033397.1	cluster_3
AC106881.1	cluster_2
NCAM1	cluster_2
NPY5R	cluster_2
SH2D5	cluster_3
TRBV28	cluster_2
C2orf54	cluster_1
SOD3	cluster_2
AR	cluster_2
SLC40A1	cluster_2
NA..311	cluster_2
CLPSL1	cluster_2
IGHV3.15	cluster_2
S100A14	cluster_3
LY6G6C	cluster_1
ARHGAP9	cluster_2
SLCO1A2	cluster_2
KLK15	cluster_2
C2orf88	cluster_2
OLFM4	cluster_2
PDE8B	cluster_2
EDN2	cluster_3
CXCL6	cluster_1
FAM30A	cluster_2
ZNF521	cluster_2
EVI2B	cluster_2
CD33	cluster_2
ASCL3	cluster_2
PENK	cluster_2
CASC10	cluster_1
DLL3	cluster_3
NOSTRIN	cluster_2
RAB38	cluster_3
CD52	cluster_2
AC138474.1	cluster_2
SLC7A11	cluster_1
FAM19A5	cluster_2
NA..346	cluster_2
AL365181.3	cluster_3
PTHLH	cluster_1
TLR7	cluster_2
LRRC26	cluster_2
AC010425.1	cluster_2
ENPP3	cluster_2
DOCK10	cluster_2
PCAT19	cluster_2
SCGN	cluster_2
RMST	cluster_2
IGHV3.30	cluster_2
SOX15	cluster_3
SMAD6	cluster_2
TOP2A	cluster_3
LBH	cluster_2
WDFY4	cluster_2
CPXM2	cluster_2
ACTRT3	cluster_1
AC100861.1	cluster_3
GALNT15	cluster_2
ENTPD1	cluster_2
GMFG	cluster_2
KLK10	cluster_1
AC116351.1	cluster_2
HLA.DRA	cluster_2
ASRGL1	cluster_2
LY9	cluster_2
CNR1	cluster_2
CSF3R	cluster_2
CTB.178M22.2	cluster_2
MUCL1	cluster_2
ACKR1	cluster_2
AMY1B	cluster_2
ADGRA2	cluster_2
PHACTR1	cluster_2
MPPED2	cluster_2
MEI1	cluster_2
AREG	cluster_3
IKZF1	cluster_2
VIT	cluster_2
LIFR.AS1	cluster_2
PPARGC1A	cluster_2
PCDH18	cluster_2
PKP1	cluster_1
E2F2	cluster_1
PKMYT1	cluster_3
MEDAG	cluster_2
PNPLA3	cluster_1
NCKAP1L	cluster_2
PALM3	cluster_2
SLC16A1	cluster_3
PTH2R	cluster_2
LRP1B	cluster_2
LIFR	cluster_2
SLC14A1	cluster_2
SCUBE1	cluster_2
CDC20	cluster_3
IGFBP5	cluster_2
TFF1	cluster_2
BUB1	cluster_3
MAGEB10	cluster_2
PREX2	cluster_2
LRCH2	cluster_2
LDLRAD2	cluster_2
TNFRSF13B	cluster_2
FCER1A	cluster_2
TCEAL6	cluster_2
NA..126	cluster_2
NA..192	cluster_2
TMEM163	cluster_2
GAPT	cluster_2
PTPRT	cluster_2
KLHL6	cluster_2
LAMA4	cluster_2
SLC22A17	cluster_2
MICU3	cluster_2
SHC3	cluster_2
PDGFRL	cluster_2
HMGCLL1	cluster_2
UG0898H09	cluster_2
C1R	cluster_2
CHI3L2	cluster_2
PLCXD3	cluster_2
LYPD3	cluster_1
COLCA1	cluster_2
MOXD1	cluster_2
MMP2	cluster_2
PCLAF	cluster_3
SEMA3D	cluster_2
ALDH1A2	cluster_2
WNT7B	cluster_1
IL31RA	cluster_3
EFHC2	cluster_2
FERMT1	cluster_3
TK1	cluster_3
P2RY2	cluster_1
CDHR1	cluster_1
PLCB1	cluster_2
GCNT4	cluster_3
LINC00861	cluster_2
AC012236.1	cluster_2
AL592430.1	cluster_2
SMCO4	cluster_2
IL10RA	cluster_2
MYCT1	cluster_2
ADCY5	cluster_2
PLSCR4	cluster_2
ATP1A2	cluster_2
RGS9	cluster_2
DLGAP1	cluster_2
CBX2	cluster_3
PMP2	cluster_2
OLFML1	cluster_2
DTL	cluster_3
PABPC5	cluster_2
RNVU1.15	cluster_2
SOWAHA	cluster_2
GSTM5	cluster_2
PLIN5	cluster_2
SMIM31	cluster_2
RGS7BP	cluster_2
LRRC2	cluster_2
RUBCNL	cluster_2
TF	cluster_2
CDK5R1	cluster_1
LINC01694	cluster_2
ITGA3	cluster_3
TRAF3IP3	cluster_2
AEBP1	cluster_2
TMEM100	cluster_2
PRKG1	cluster_2
JAM2	cluster_2
ADARB2	cluster_2
TMEM140	cluster_2
PCSK2	cluster_2
FILIP1	cluster_2
IL7R	cluster_2
PBK	cluster_3
Z97200.1	cluster_2
MKI67	cluster_3
FBLN5	cluster_2
RALYL	cluster_2
IL36G	cluster_1
DENND2A	cluster_2
ZNF365	cluster_1
DDR2	cluster_2
AC025154.2	cluster_2
ANOS1	cluster_2
GOLGA2P8	cluster_2
EPHA7	cluster_2
PCDHB16	cluster_2
CA10	cluster_2
CTSV	cluster_1
NA..2445	cluster_2
MAPT	cluster_2
INPP5J	cluster_2
IGSF1	cluster_2
PART1	cluster_2
PRR11	cluster_3
CLCNKA	cluster_2
AARD	cluster_2
SCD	cluster_3
APCDD1L	cluster_2
RCN3	cluster_2
AMPD1	cluster_2
ARHGEF25	cluster_2
CPNE5	cluster_2
CDO1	cluster_2
SCN3A	cluster_2
RASSF2	cluster_2
NR2F1	cluster_2
FGR	cluster_2
SOX18	cluster_2
PLXNC1	cluster_2
PLIN1	cluster_2
SUSD3	cluster_2
MSX1	cluster_2
CCDC110	cluster_2
ABCC6P1	cluster_2
SPI1	cluster_2
SLC43A1	cluster_2
TMEM150C	cluster_2
SP140	cluster_2
PDGFRB	cluster_2
ANKS1B	cluster_2
FZD4	cluster_2
SLC7A7	cluster_2
MARCH1	cluster_2
FGFR3	cluster_3
LINC00327	cluster_2
CENPF	cluster_3
BEND5	cluster_2
NA..340	cluster_2
SOSTDC1	cluster_2
RAET1G	cluster_1
MFAP4	cluster_2
LILRB5	cluster_2
CLEC10A	cluster_2
ARNTL2	cluster_3
PRKAG2.AS1	cluster_2
PDLIM3	cluster_2
AP000757.1	cluster_2
GDF15	cluster_1
COL11A1	cluster_2
POU2AF1	cluster_2
MRAP2	cluster_2
GRASP	cluster_2
NA..3460	cluster_2
CADM1	cluster_2
ABI3BP	cluster_2
ARTN	cluster_3
FGD5	cluster_2
CLNK	cluster_2
GSC	cluster_2
GATA2	cluster_2
TCEAL5	cluster_2
ITGA9	cluster_2
CCR5	cluster_2
STC2	cluster_3
TET1	cluster_2
NUSAP1	cluster_3
RND1	cluster_2
IL1A	cluster_3
DCHS1	cluster_2
NEXMIF	cluster_2
ADGRL4	cluster_2
RHOH	cluster_2
KLF15	cluster_2
TFAP2B	cluster_2
CLDN3	cluster_2
HRH2	cluster_2
NA..307	cluster_2
DIAPH3	cluster_3
MSC.AS1	cluster_2
TMEM52B	cluster_2
LONRF2	cluster_2
SLC16A10	cluster_2
FSCN1	cluster_3
PCDH9	cluster_2
CCNB1	cluster_3
ALOX15B	cluster_3
XDH	cluster_1
SDC2	cluster_2
TMPRSS3	cluster_2
PPP1R36	cluster_2
AC011498.4	cluster_2
SLC6A9	cluster_1
F5	cluster_2
LGI4	cluster_2
ZMAT1	cluster_2
COL6A2	cluster_2
AC024909.3	cluster_2
GNMT	cluster_2
CDKN2A	cluster_3
CHST9	cluster_2
S1PR1	cluster_2
FOLR1	cluster_2
TMEM56	cluster_2
ZEB1	cluster_2
CFAP73	cluster_2
FAM198A	cluster_2
PLCB4	cluster_2
TRHDE.AS1	cluster_2
AL161668.3	cluster_2
TUBB6	cluster_1
TNFRSF19	cluster_2
CTSF	cluster_2
LIMS2	cluster_2
PFKFB4	cluster_3
AC124248.1	cluster_2
ROPN1	cluster_2
AFF3	cluster_2
PTTG1	cluster_3
MPP1	cluster_2
ABCA6	cluster_2
PLCH2	cluster_3
RPRM	cluster_2
NETO2	cluster_3
NUCB2	cluster_2
IL12RB1	cluster_2
PARVG	cluster_2
PCAT18	cluster_2
FMO3	cluster_2
DRAIC	cluster_2
KCNK2	cluster_2
SDC1	cluster_3
NTRK2	cluster_2
ME1	cluster_1
S100A10	cluster_3
CPQ	cluster_2
LRAT	cluster_1
SYNPO2	cluster_2
FUT8.AS1	cluster_2
NOVA1	cluster_2
COL4A6	cluster_3
SLC2A1	cluster_3
CALB2	cluster_1
LTB	cluster_2
ADORA1	cluster_2
PHLDA2	cluster_3
USP44	cluster_2
TMEM176B	cluster_2
ELOVL6	cluster_1
AL353150.1	cluster_2
FASN	cluster_3
S100A16	cluster_1
ABCA9	cluster_2
SELENOP	cluster_2
SLC16A11	cluster_2
FOXA2	cluster_3
ADAMTS19	cluster_2
PLEKHG5	cluster_3
CCDC151	cluster_2
CAPNS2	cluster_1
CADPS2	cluster_2
RBP4	cluster_2
CYP46A1	cluster_2
IGF2	cluster_2
KIF4A	cluster_3
AC005831.1	cluster_2
FADS2	cluster_3
STAB1	cluster_2
MCF2	cluster_2
HSPB7	cluster_2
CENPK	cluster_3
MAATS1	cluster_2
C16orf74	cluster_3
SLIT3	cluster_2
CRACR2B	cluster_2
NECTIN1	cluster_3
ARHGEF26.AS1	cluster_2
NXPH3	cluster_2
TMEM176A	cluster_2
EBF4	cluster_2
ANK2	cluster_2
RHOU	cluster_2
PROM1	cluster_2
AP001453.2	cluster_3
TOR4A	cluster_1
SLC35F1	cluster_2
CCNI2	cluster_2
FAM184A	cluster_2
CADM2	cluster_2
LRRC32	cluster_2
ST3GAL6	cluster_2
LINC01503	cluster_3
DIRAS1	cluster_2
CD247	cluster_2
IGLV3.10	cluster_2
ZBTB20.AS4	cluster_2
HHEX	cluster_2
COL9A3	cluster_2
RET	cluster_2
ITPRIPL1	cluster_2
THBS4	cluster_2
CYP27A1	cluster_2
TNFAIP8L3	cluster_1
CECR2	cluster_2
HLA.DOA	cluster_2
C9orf152	cluster_2
RASAL3	cluster_2
PABPC4L	cluster_2
SELENOM	cluster_2
VGLL1	cluster_1
TSPAN12	cluster_2
EFNB1	cluster_3
SLITRK4	cluster_2
C16orf89	cluster_2
CENPE	cluster_3
S100B	cluster_2
PMP22	cluster_2
NEFL	cluster_1
KIF18A	cluster_3
GIMAP5	cluster_2
ANGPT2	cluster_2
HAS3	cluster_3
LRP8	cluster_3
GRIA2	cluster_2
ADAMTSL5	cluster_3
GPR183	cluster_2
S1PR5	cluster_3
NA..72	cluster_2
GFPT2	cluster_2
ZNF853	cluster_2
PTGDS	cluster_2
AL022323.1	cluster_2
FAM129A	cluster_2
PELI2	cluster_2
AQP5	cluster_2
ACVR2B.AS1	cluster_2
PNOC	cluster_2
LRRN4CL	cluster_2
UBE2T	cluster_3
GSDME	cluster_3
MXRA8	cluster_2
FMO1	cluster_2
CD27	cluster_2
AQP7	cluster_2
ASPA	cluster_2
TMC7	cluster_1
CENPI	cluster_3
FAM46C	cluster_2
ARHGEF6	cluster_2
SPDEF	cluster_2
CSTB	cluster_1
ADAMTS18	cluster_2
GPT	cluster_2
LRRC31	cluster_2
PLCL1	cluster_2
GPR153	cluster_3
RIPOR2	cluster_2
PDE4A	cluster_2
REC8	cluster_3
MCM10	cluster_3
AK5	cluster_2
DPP6	cluster_2
ZNF704	cluster_2
OLR1	cluster_2
AGFG2	cluster_2
FAM20C	cluster_2
MDFI	cluster_1
LMO7.AS1	cluster_2
NKAIN3	cluster_2
GYPC	cluster_2
MROH6	cluster_1
FAXDC2	cluster_2
ENPP1	cluster_2
HSD11B2	cluster_2
RIN1	cluster_3
AQP4	cluster_2
TOX3	cluster_2
PROCR	cluster_3
BEX5	cluster_2
SH3D21	cluster_1
CLDN10	cluster_2
MMRN1	cluster_2
CLEC3B	cluster_2
AATBC	cluster_1
NA..338	cluster_1
SLC10A4	cluster_2
KNL1	cluster_3
CILP	cluster_2
RNY1P16	cluster_2
FRZB	cluster_2
RELN	cluster_2
ZBTB20	cluster_2
AC011389.2	cluster_2
FAT2	cluster_3
TRIP13	cluster_3
AC008269.1	cluster_2
OLFML3	cluster_2
SLCO2B1	cluster_2
AC093010.3	cluster_2
AL512274.1	cluster_1
AL513534.1	cluster_2
AURKA	cluster_3
AL139385.1	cluster_1
B4GALNT3	cluster_1
SLC26A9	cluster_2
SOX9.AS1	cluster_2
BLM	cluster_2
APCDD1L.AS1	cluster_2
CDC25B	cluster_3
ZBTB16	cluster_2
OLFM1	cluster_2
CWH43	cluster_1
GIPC2	cluster_2
TRAC	cluster_2
TMPRSS4	cluster_1
LST1	cluster_2
PAIP2B	cluster_2
LINC02560	cluster_1
NA..116	cluster_2
L1TD1	cluster_2
HLA.DMB	cluster_2
ANG	cluster_2
LTB4R	cluster_3
TSPAN33	cluster_2
RORC	cluster_2
NA..4405	cluster_1
SLC2A4	cluster_2
ACOT7	cluster_3
RGS5	cluster_2
PGLYRP4	cluster_1
COL6A6	cluster_2
PDGFD	cluster_2
TMEM47	cluster_2
RHCG	cluster_1
HLA.DRB6	cluster_2
NA..25	cluster_1
TSPOAP1	cluster_2
BHMT2	cluster_2
CAPN9	cluster_2
ANXA1	cluster_1
MCF2L	cluster_2
THBS2	cluster_3
SP6	cluster_3
ORC6	cluster_3
CLDN1	cluster_1
FOSL1	cluster_3
GAS1RR	cluster_2
SORBS1	cluster_2
TLN2	cluster_2
NA..16	cluster_3
ADA2	cluster_2
WISP2	cluster_2
GDPD5	cluster_2
TWIST1	cluster_2
CDH3	cluster_3
CRACR2A	cluster_2
ANKRD36BP2	cluster_2
PLEKHN1	cluster_1
NELL1	cluster_2
PCP2	cluster_2
DOCK2	cluster_2
AL135999.3	cluster_2
NCMAP	cluster_2
ACADL	cluster_2
NFATC2	cluster_2
S100A3	cluster_3
AC109326.1	cluster_2
MYOT	cluster_2
C1QTNF1	cluster_2
CHST1	cluster_2
SEZ6L2	cluster_2
RASGRP2	cluster_2
EVPL	cluster_1
HLA.DQB1	cluster_2
ELF5	cluster_2
ICAM2	cluster_2
NA..4479	cluster_1
CCDC160	cluster_2
COL17A1	cluster_3
PIK3C2G	cluster_2
AL356512.1	cluster_2
CKS2	cluster_3
ADAM22	cluster_2
TUBA1C	cluster_3
ZNF185	cluster_1
SFMBT2	cluster_2
LSAMP	cluster_2
AC091563.1	cluster_2
CHDH	cluster_2
CDH13	cluster_3
ID2	cluster_2
ARHGAP44	cluster_2
SLC22A3	cluster_2
RGS20	cluster_3
KLK3	cluster_2
DSC3	cluster_3
C1QTNF3	cluster_2
SDCBP2	cluster_1
COCH	cluster_2
SAMD13	cluster_2
ESRRG	cluster_2
SOWAHD	cluster_2
MB	cluster_2
FYB2	cluster_2
NA..94	cluster_2
PPP2R2C	cluster_1
CYP2S1	cluster_3
SYT8	cluster_1
NPTX2	cluster_2
DUSP7	cluster_3
BMP1	cluster_1
ABCC1	cluster_3
SYNM	cluster_2
GDF5	cluster_2
ALDH4A1	cluster_3
ANXA6	cluster_2
ACSM3	cluster_2
ASTN2	cluster_2
CBARP	cluster_1
CRYM	cluster_2
RGCC	cluster_2
RNF157	cluster_2
ARHGEF4	cluster_1
NRG1	cluster_3
AL121820.2	cluster_2
CD226	cluster_2
LONRF3	cluster_2
DUOXA1	cluster_1
TP53AIP1	cluster_3
BSND	cluster_2
PTPRN2	cluster_2
CCSER1	cluster_2
MFSD6L	cluster_2
COL7A1	cluster_3
CDC6	cluster_3
GATM	cluster_2
F12	cluster_3
FAS	cluster_3
GPSM2	cluster_3
AP1S3	cluster_1
LSP1	cluster_2
CGNL1	cluster_2
CFAP65	cluster_2
ATOH8	cluster_2
FXYD1	cluster_2
DEPTOR	cluster_2
SPOCK2	cluster_2
MMP28	cluster_3
AL356599.1	cluster_2
PLCB2	cluster_2
MOCOS	cluster_1
SUGCT	cluster_3
SRPX2	cluster_1
TNFRSF21	cluster_3
AL589935.1	cluster_2
EFHD1	cluster_2
FAM124A	cluster_2
STARD4	cluster_3
PLA2R1	cluster_2
SPOCK3	cluster_2
PODNL1	cluster_1
TNFRSF10D	cluster_3
GLIS3.AS1	cluster_2
GPR87	cluster_1
GLRB	cluster_2
AC091544.5	cluster_2
AC005162.3	cluster_2
TMEM132B	cluster_2
TCF4	cluster_2
OSER1.AS1	cluster_2
CYSLTR1	cluster_2
AC008393.1	cluster_2
GPRC5A	cluster_1
ZFHX4	cluster_2
FAM110B	cluster_2
TMEM108	cluster_2
S100A6	cluster_3
CLCF1	cluster_1
SLC7A2	cluster_2
JPT1	cluster_3
PMAIP1	cluster_1
C5orf46	cluster_2
MICAL2	cluster_1
TGFBR3	cluster_2
PXDN	cluster_1
HSPB6	cluster_2
HIF3A	cluster_2
RCAN2	cluster_2
SH3TC2.DT	cluster_1
RGS17	cluster_1
EPHB1	cluster_2
P3H2	cluster_3
LOXL4	cluster_2
KLK2	cluster_2
MVD	cluster_1
NMRAL2P	cluster_1
TSPAN11	cluster_2

## Sheet: Supplementary table 5
Supplementary table 5: Differential gene expression analysis of PIC vs. Matrigel-cultured SGO (-4<logFC>4, FDR<0.001)
genes	logFC	logCPM	LR	PValue	FDR
IL19	8.3687	4.15706	153.871	2.4715e-35	3.65491e-32
PLEKHS1	7.94348	3.35086	70.8348	3.88426e-17	4.57864e-15
PRKAR2B	7.78903	3.90572	84.5281	3.78786e-20	7.79964e-18
CREB3L1	7.62141	4.18167	105.121	1.14917e-24	5.34099e-22
HLA,DRB1	7.36731	5.18958	96.2275	1.02415e-22	3.26662e-20
IQGAP2	7.22374	5.96798	84.4601	3.92041e-20	7.97166e-18
CLIC6	7.22045	2.61188	79.0822	5.95789e-19	9.06247e-17
WFDC2	7.21142	8.33128	172.019	2.68092e-39	7.26843e-36
ATP6V0A4	7.14737	3.79502	87.6588	7.77782e-21	1.782e-18
DIO2	7.01271	3.65658	125.03	5.01273e-29	3.54531e-26
TMEM213	6.87792	5.3906	61.9809	3.46799e-15	3.06597e-13
GABRB2	6.66556	1.45393	24.09	9.19387e-07	1.26636e-05
CLDN3	6.64237	4.12194	76.7644	1.92617e-18	2.71162e-16
MUC16	6.62516	3.28983	65.1558	6.92038e-16	6.82265e-14
GLYATL2	6.49593	2.62212	53.1031	3.16494e-13	1.87898e-11
IL36A	6.32154	0.978712	38.2223	6.31267e-10	1.923e-08
MUC4	6.24841	2.27364	72.1231	2.02184e-17	2.47288e-15
VNN2	6.22066	1.14932	32.4202	1.24191e-08	2.75234e-07
LRRC26	6.21879	6.75366	95.7287	1.31754e-22	4.04386e-20
RPTN	6.11216	5.29374	272.462	3.29824e-61	2.68262e-57
SLC9A2	6.10404	2.51508	55.0594	1.1694e-13	7.70145e-12
PIP	6.04022	12.5238	84.5378	3.76939e-20	7.79964e-18
PAX6	6.0261	0.941192	35.7464	2.24748e-09	6.08314e-08
B3GNT6	6.02443	1.15239	27.3711	1.67919e-07	2.80446e-06
BCAS1	5.99668	5.65757	329.777	1.07486e-73	1.74847e-69
B3GALT5	5.99598	3.51713	100.446	1.21697e-23	4.60384e-21
SCGB3A1	5.9733	6.4496	45.7197	1.36444e-11	5.81032e-10
PPARGC1A	5.97032	4.03085	31.0117	2.56477e-08	5.33518e-07
ATP6V1B1	5.93318	4.25918	81.8105	1.4978e-19	2.64834e-17
BMP3	5.81783	2.40484	74.1199	7.35144e-18	9.41621e-16
ARHGEF38	5.80033	1.55864	33.0877	8.80959e-09	2.02409e-07
FAM3B	5.74767	5.78241	56.4263	5.83446e-14	4.15096e-12
LRMP	5.7437	3.21095	94.0528	3.07223e-22	8.61655e-20
TMPRSS11B	5.72576	7.2463	83.6139	6.01499e-20	1.17887e-17
C4orf19	5.69112	2.03293	36.9768	1.19546e-09	3.44798e-08
COLCA1	5.68699	3.42351	39.2839	3.66444e-10	1.16634e-08
AC144831,1	5.63383	0.771466	40.1619	2.33764e-10	7.71327e-09
GABRP	5.6183	1.73264	42.8033	6.05294e-11	2.29518e-09
ADRB1	5.61314	2.86608	54.5901	1.4848e-13	9.50915e-12
THSD7A	5.58862	1.19222	25.7283	3.93017e-07	5.95271e-06
CHST4	5.54634	0.763338	25.7425	3.90149e-07	5.9203e-06
SLC15A1	5.53226	0.633582	34.3134	4.69133e-09	1.16332e-07
PCDH19	5.53057	1.1861	27.1826	1.85114e-07	3.05092e-06
AL160408,3	5.52601	0.57752	33.8928	5.82341e-09	1.39925e-07
NA,,375	5.50799	0.745299	29.758	4.89481e-08	9.49033e-07
TMEM150C	5.5073	3.05117	34.3376	4.63346e-09	1.15249e-07
RARRES2	5.49047	1.22268	24.8278	6.26883e-07	9.01636e-06
KRT78	5.41443	4.65981	123.792	9.35549e-29	6.34107e-26
KCNE3	5.33208	1.44403	26.3139	2.90196e-07	4.53906e-06
CMAHP	5.32619	2.2795	48.3361	3.59076e-12	1.67366e-10
CP	5.31087	1.41827	20.9255	4.77495e-06	5.42039e-05
BPIFA1	5.29663	4.00666	75.5527	3.55779e-18	4.78302e-16
DUOXA2	5.29309	2.78941	38.8573	4.55936e-10	1.42082e-08
NA,,179	5.29125	2.52093	62.4597	2.7195e-15	2.45767e-13
MFSD4A	5.28275	4.08149	106.457	5.85421e-25	2.97595e-22
FETUB	5.2773	0.368819	19.5034	1.00421e-05	0.000103652
NA,,310	5.27433	2.38426	42.2393	8.07614e-11	2.99942e-09
MCF2L	5.25406	2.20625	29.7269	4.97391e-08	9.60934e-07
CFB	5.24827	3.56409	104.003	2.02033e-24	8.92803e-22
IL36B	5.19503	0.38397	25.3012	4.90412e-07	7.23914e-06
SLC34A2	5.17744	1.00862	26.9082	2.13357e-07	3.4603e-06
AC005863,1	5.17628	0.722321	30.2791	3.74139e-08	7.51762e-07
CYP4Z1	5.17083	0.391539	19.5737	9.67939e-06	0.000100418
HTN3	5.16979	14.6774	20.7223	5.30936e-06	5.96872e-05
CLDN16	5.16129	0.397478	29.1894	6.56372e-08	1.22165e-06
PTPRN2	5.16032	1.94917	29.8244	4.73003e-08	9.27029e-07
CAPN13	5.15349	0.419354	23.1028	1.53563e-06	2.00805e-05
ATP13A4	5.11585	1.64349	48.6695	3.02948e-12	1.46233e-10
IFI44L	5.09664	1.92686	28.4218	9.75622e-08	1.73637e-06
AC005083,1	5.08905	4.85138	108.292	2.31945e-25	1.25768e-22
IL34	5.08603	1.38597	36.7314	1.35575e-09	3.85559e-08
PARM1	5.06295	4.70622	101.632	6.68405e-24	2.5888e-21
LINC00284	5.04974	0.53621	25.0327	5.63653e-07	8.18656e-06
MSMB	5.01195	5.02411	50.7409	1.05402e-12	5.60317e-11
IL2RG	5.00581	1.28914	26.1776	3.1142e-07	4.84309e-06
PSCA	4.99344	7.67398	48.0846	4.08223e-12	1.8919e-10
CPNE4	4.97689	0.383062	22.9623	1.65206e-06	2.13286e-05
PIGR	4.97439	9.40526	96.6646	8.21226e-23	2.7263e-20
SLITRK4	4.96967	2.29034	20.964	4.68001e-06	5.32375e-05
AP001972,5	4.95896	2.78273	81.767	1.53117e-19	2.67823e-17
FAM107A	4.94139	5.01557	21.8858	2.89362e-06	3.44839e-05
SMPD3	4.92721	1.33536	38.3124	6.02782e-10	1.83967e-08
ENPP4	4.91335	4.30922	156.782	5.71168e-36	1.03236e-32
LIMCH1	4.88973	6.14155	49.6483	1.83929e-12	9.27872e-11
STEAP4	4.88304	5.07167	152.989	3.85103e-35	5.22039e-32
TOX3	4.87948	1.89382	20.521	5.89806e-06	6.52679e-05
CALHM5	4.85559	0.353577	20.6406	5.54094e-06	6.19907e-05
BPIFB1	4.84639	2.1346	27.3887	1.664e-07	2.78606e-06
ERICH5	4.84124	0.513858	22.6056	1.98903e-06	2.50624e-05
KRT75	4.84082	3.51124	52.9956	3.34294e-13	1.97744e-11
PPM1H	4.83109	1.94762	41.4195	1.22823e-10	4.3434e-09
CLIC5	4.82184	0.419415	17.2895	3.20955e-05	0.000282673
AL161645,1	4.81642	0.280408	22.6983	1.89534e-06	2.39748e-05
SPNS2	4.81049	4.67769	206.691	7.24056e-47	3.92607e-43
DUOX2	4.81001	5.92474	58.551	1.9809e-14	1.54179e-12
CRACR2B	4.80903	5.32887	94.5848	2.34813e-22	6.70122e-20
ATP6V1C2	4.77769	4.83434	125.337	4.29463e-29	3.17549e-26
BCL2L15	4.764	0.938139	36.1671	1.81105e-09	4.9764e-08
SAA4	4.76252	1.50914	37.4313	9.46909e-10	2.79813e-08
HVCN1	4.75668	1.22931	33.1461	8.5488e-09	1.96973e-07
ALKAL1	4.73945	0.186366	15.6851	7.48111e-05	0.000588097
EDIL3	4.72748	4.17113	103.19	3.04537e-24	1.23848e-21
AGR3	4.72303	1.16438	18.3453	1.84277e-05	0.0001753
CHL1	4.71859	2.2597	22.3039	2.32732e-06	2.8659e-05
IQCD	4.71517	1.35734	29.2385	6.39962e-08	1.19658e-06
NDRG2	4.70716	8.95041	153.922	2.4087e-35	3.65491e-32
ZMYND15	4.70568	0.432554	15.3022	9.16084e-05	0.000696678
CST5	4.70302	9.48496	18.4616	1.7336e-05	0.000166267
SMIM25	4.69731	0.390305	19.4173	1.05053e-05	0.000107953
VSIG2	4.68941	4.40303	82.1644	1.25224e-19	2.26335e-17
LDLRAD1	4.6792	0.541131	16.0312	6.23082e-05	0.00050127
ASRGL1	4.67334	2.66629	19.7057	9.03326e-06	9.44892e-05
LCN2	4.671	8.17476	88.4103	5.31941e-21	1.23616e-18
IRX6	4.66671	0.210762	18.0153	2.19141e-05	0.000203237
FAM3D	4.66127	6.31398	134.643	3.95131e-31	3.38294e-28
DDIT4L	4.65601	3.56556	70.3628	4.93426e-17	5.77451e-15
BPIFA2	4.64569	9.66721	23.5621	1.20944e-06	1.61925e-05
CTSS	4.63545	4.89549	131.618	1.8138e-30	1.405e-27
PRRX1	4.62833	4.15126	19.7046	9.03825e-06	9.44892e-05
AC104958,2	4.62816	0.648499	18.5481	1.65674e-05	0.000160252
RARRES1	4.60916	3.79724	110.72	6.81442e-26	3.82242e-23
LRRN1	4.56052	0.79658	16.5259	4.79902e-05	0.000400542
LYZ	4.54493	9.98825	20.8384	4.99698e-06	5.64093e-05
LINC00973	4.54228	0.206127	14.9668	0.000109418	0.000809173
AP005233,2	4.53294	0.166708	16.1568	5.83075e-05	0.000474035
FRMPD4	4.52286	0.125535	18.6679	1.55577e-05	0.000152181
BRSK2	4.52274	0.128107	17.4135	3.00689e-05	0.000266993
VTCN1	4.51795	2.92202	63.9582	1.27085e-15	1.22325e-13
CD74	4.5152	6.56165	139.738	3.03689e-32	2.7445e-29
ERN2	4.50794	1.71133	29.9362	4.46507e-08	8.83616e-07
CYP4B1	4.49772	4.25949	90.0956	2.26925e-21	5.59301e-19
MPPED2	4.48019	2.40321	18.3891	1.80088e-05	0.000171918
MESP1	4.47919	1.30805	31.0638	2.4968e-08	5.22049e-07
SYT2	4.47654	0.632827	22.5531	2.04414e-06	2.56773e-05
FOLR1	4.46783	4.92935	67.1968	2.45715e-16	2.62963e-14
ADH1C	4.46685	1.10553	14.8358	0.00011729	0.000859819
CNMD	4.45564	0.948855	15.6386	7.66739e-05	0.000599379
MAL	4.4464	7.76446	52.1355	5.17992e-13	2.93595e-11
SH2D1B	4.4372	2.44006	60.1935	8.59744e-15	7.06336e-13
FABP3	4.41946	0.943659	15.1382	9.99204e-05	0.00074869
NA,,258	4.40953	1.00554	17.2738	3.23616e-05	0.000284554
RARRES3	4.40197	3.43492	96.4458	9.17199e-23	2.98402e-20
TAGLN	4.40163	4.31393	61.1274	5.34983e-15	4.50911e-13
B3GALT5,AS1	4.39955	0.769359	25.795	3.79676e-07	5.77754e-06
SPRR2B	4.37022	0.972856	21.4604	3.61217e-06	4.19709e-05
MUC20	4.36532	2.40787	79.1086	5.87891e-19	9.06247e-17
SMPX	4.36409	0.739855	22.9994	1.6205e-06	2.10548e-05
HTN1	4.36051	14.6148	19.4221	1.04785e-05	0.000107746
CEACAM7	4.33809	2.29844	44.8876	2.08679e-11	8.6376e-10
PLAC8	4.33083	3.53719	66.0396	4.41961e-16	4.55024e-14
TMPRSS2	4.32334	4.03514	90.1821	2.17222e-21	5.43623e-19
NR2F1	4.31958	3.27578	29.8486	4.67136e-08	9.18851e-07
KIT	4.3174	3.65197	16.1779	5.76621e-05	0.000470406
RNF150	4.30557	5.19568	51.3302	7.80672e-13	4.26147e-11
FGF12	4.29091	3.46771	16.5576	4.71949e-05	0.000395121
TMC5	4.27273	3.97816	97.1357	6.47358e-23	2.19387e-20
AP000866,2	4.27216	1.37771	19.0416	1.27897e-05	0.000127952
GPR160	4.26099	3.43342	79.0811	5.96105e-19	9.06247e-17
ENPP3	4.25709	2.36214	16.1529	5.84283e-05	0.000474514
SLC44A4	4.25472	2.88366	62.5011	2.66298e-15	2.42004e-13
HLA,DRA	4.25374	5.38882	57.9776	2.65119e-14	1.96926e-12
ENPP5	4.24916	3.36118	82.9129	8.57489e-20	1.64103e-17
VAV1	4.2474	1.4516	29.4785	5.65396e-08	1.07445e-06
MUC21	4.24202	4.85752	79.4242	5.01082e-19	7.91369e-17
CHAD	4.24199	0.592847	15.3625	8.87301e-05	0.000678914
GCNT3	4.23206	5.40236	187.704	1.00818e-42	3.28001e-39
CRISP3	4.22565	10.1822	38.7536	4.80817e-10	1.49264e-08
PROM1	4.20755	3.45716	39.9606	2.59132e-10	8.42662e-09
SLC24A3	4.20471	2.09224	39.0493	4.13242e-10	1.29522e-08
CDSN	4.19636	0.904415	20.6808	5.42582e-06	6.08702e-05
PPP1R9A	4.18981	4.86277	134.05	5.32723e-31	4.3329e-28
NEURL3	4.1852	2.04273	34.293	4.74076e-09	1.17201e-07
TUBB2B	4.17832	0.735225	14.6316	0.000130708	0.000944567
IGFL1	4.17816	1.18404	20.3885	6.32072e-06	6.94724e-05
WFDC21P	4.17424	3.84823	72.5826	1.60185e-17	1.98911e-15
PP14571	4.1647	1.69458	57.4018	3.5529e-14	2.5917e-12
PNPLA7	4.1361	1.42541	17.3695	3.07732e-05	0.000272206
NR3C2	4.1054	2.5371	37.5053	9.11672e-10	2.70624e-08
SAA2	4.09593	6.66255	42.2087	8.20332e-11	3.0328e-09
NA,,3876	4.08571	1.81992	35.7298	2.26671e-09	6.12501e-08
ATP10B	4.06844	3.66671	107.153	4.12009e-25	2.16198e-22
MYL9	4.06395	3.91237	55.217	1.07934e-13	7.19574e-12
IGFL2,AS1	4.0541	1.74859	36.618	1.43696e-09	4.05115e-08
SCGB1A1	4.04719	1.42806	19.3978	1.06128e-05	0.000108715
NCMAP	4.04637	2.27919	21.7109	3.1698e-06	3.73376e-05
S100A7	4.04254	3.09299	53.1582	3.07743e-13	1.84726e-11
ANXA6	4.02384	3.24634	40.6993	1.77553e-10	6.06775e-09
ANXA9	4.01246	4.33674	59.0696	1.52193e-14	1.19025e-12
CAMP	-4.00623	1.15457	24.4615	7.58091e-07	1.06955e-05
SERPINE1	-4.01444	5.82802	93.4736	4.11661e-22	1.11608e-19
GAPDHP65	-4.03193	0.489855	16.5054	4.85115e-05	0.000404478
CDKN3	-4.0467	4.12771	111.655	4.25282e-26	2.47074e-23
HJURP	-4.12769	3.70329	80.7906	2.50946e-19	4.2084e-17
STC1	-4.12959	3.27013	25.8561	3.67832e-07	5.62362e-06
KIF20A	-4.17351	5.05883	85.6784	2.11715e-20	4.59195e-18
EGR1	-4.26326	7.75677	99.9918	1.53029e-23	5.65756e-21
LEP	-4.32272	2.36226	18.2203	1.96767e-05	0.000185877
NA,,329	-4.33546	0.0973288	15.1936	9.70302e-05	0.000729723
NR4A1	-4.38589	4.49331	103.993	2.03072e-24	8.92803e-22
SKA1	-4.40668	1.99441	47.5523	5.35572e-12	2.42678e-10
ZNF749	-4.41345	0.114032	16.0087	6.3051e-05	0.000506745
ENO2	-4.44755	2.71461	46.8683	7.59194e-12	3.37426e-10
SERTAD4,AS1	-4.75415	1.27967	20.6203	5.59978e-06	6.24771e-05
DBF4P1	-4.76292	0.302274	18.3252	1.86226e-05	0.000176948
LINC01546	-4.96465	0.398072	17.4503	2.94914e-05	0.000262438
FOS	-5.0787	6.95597	146.614	9.52892e-34	9.68793e-31
EGR2	-5.15913	1.86062	26.0849	3.26736e-07	5.0571e-06
GIMAP8	-6.09421	1.45059	23.0157	1.60685e-06	2.09272e-05
FOSB	-6.15077	4.46495	102.565	4.17501e-24	1.65646e-21
CA9	-6.39136	3.67605	65.0797	7.19282e-16	7.04853e-14

## Sheet: Supplementary table 6
Supplementary table 6: Gene ontology analysis of differentially expressed genes between PIC vs. Matrigel-cultured SGO
GO associated with genes depleted in PIC vs. Matrigel SGO
source	term_name	term_id	adjusted_p_value	negative_log10_of_adjusted_p_value	term_size	query_size	intersection_size	effective_domain_size	intersections
GO:MF	DNA-binding transcription activator activity; RNA polymerase II-specific	GO:0001228	0.009448361007452142	2.02464e+16	446	17	5	18679	EGR1;NR4A1;FOS;EGR2;FOSB
GO:MF	DNA-binding transcription activator activity	GO:0001216	0.010071402219874676	199691005934124	452	17	5	18679	EGR1;NR4A1;FOS;EGR2;FOSB
GO:BP	skeletal muscle cell differentiation	GO:0035914	0.0007793116678701026	3.10829e+16	70	17	4	18123	EGR1;NR4A1;FOS;EGR2
GO:BP	response to oxygen-containing compound	GO:1901700	0.0011665677162197247	2.93309e+16	1748	17	10	18123	CAMP;SERPINE1;STC1;EGR1;LEP;NR4A1;FOS;EGR2;FOSB;CA9
GO:BP	response to lipid	GO:0033993	0.001540366856350169	2.81238e+16	956	17	8	18123	CAMP;SERPINE1;STC1;LEP;NR4A1;FOS;FOSB;CA9
GO:BP	response to organonitrogen compound	GO:0010243	0.004207574796311676	2.37597e+16	1092	17	8	18123	CAMP;STC1;EGR1;LEP;NR4A1;FOS;EGR2;FOSB
GO:BP	response to nitrogen compound	GO:1901698	0.007428103085482449	2.12912e+16	1178	17	8	18123	CAMP;STC1;EGR1;LEP;NR4A1;FOS;EGR2;FOSB
GO:BP	skeletal muscle tissue development	GO:0007519	0.021220648493264885	1.67324e+16	160	17	4	18123	EGR1;NR4A1;FOS;EGR2
GO:BP	response to hormone	GO:0009725	0.022914526863134933	1639889105595760	958	17	7	18123	STC1;EGR1;LEP;NR4A1;FOS;EGR2;FOSB
GO:BP	skeletal muscle organ development	GO:0060538	0.02757867469980217	1.55943e+16	171	17	4	18123	EGR1;NR4A1;FOS;EGR2
GO:BP	female pregnancy	GO:0007565	0.049045117661875914	1.3094e+16	198	17	4	18123	STC1;LEP;FOS;FOSB
REAC	NGF-stimulated transcription	REAC:R-HSA-9031628	0.00004501957891876532	434659857139929	39	14	4	10622	EGR1;FOS;EGR2;FOSB
REAC	Nuclear Events (kinase and transcription factor activation)	REAC:R-HSA-198725	0.00028092687470028884	3.55141e+16	61	14	4	10622	EGR1;FOS;EGR2;FOSB
REAC	Signaling by NTRK1 (TRKA)	REAC:R-HSA-187037	0.0032168739728213056	2492565953080120	112	14	4	10622	EGR1;FOS;EGR2;FOSB
REAC	Signaling by NTRKs	REAC:R-HSA-166520	0.0058035862751044595	2236303555028830	130	14	4	10622	EGR1;FOS;EGR2;FOSB
WP	Spinal Cord Injury	WP:WP2431	0.0015311211326957828	2.81499e+16	118	11	4	7562	EGR1;LEP;NR4A1;FOS
WP	Oncostatin M Signaling Pathway	WP:WP2374	0.00893218414161514	2049042332302000	66	11	3	7562	SERPINE1;EGR1;FOS
WP	Hair Follicle Development: Cytodifferentiation - Part 3 of 3	WP:WP2840	0.021764555949472766	1.66225e+16	89	11	3	7562	FOS;EGR2;FOSB
WP	Corticotropin-releasing hormone signaling pathway	WP:WP2355	0.02324550302575086	1.63366e+16	91	11	3	7562	NR4A1;FOS;FOSB
WP	Gastrin Signaling Pathway	WP:WP4659	0.045174525639933794	1345106399099970	114	11	3	7562	SERPINE1;EGR1;FOS
TF	Factor: SRF
MIRNA	hsa-miR-192-5p	MIRNA:hsa-miR-192-5p	0.027886142471295526	1.55461e+16	989	17	7	14823	SERPINE1;CDKN3;HJURP;KIF20A;EGR1;SKA1;FOS
GO associated with genes enriched in PIC vs. Matrigel SGO
source	term_name	term_id	adjusted_p_value	negative_log10_of_adjusted_p_value	term_size	query_size	intersection_size	effective_domain_size	intersections
GO:MF	inorganic molecular entity transmembrane transporter activity	GO:0015318	0.00037148185784863106	3430062391132530	721	154	21	18679	CLIC6;ATP6V0A4;GABRB2;LRRC26;SLC9A2;ATP6V1B1;GABRP;SLC15A1;TMEM150C;KCNE3;SLC34A2;CLDN16;ATP13A4;CALHM5;CLIC5;ATP6V1C2;HVCN1;TMC5;SLC24A3;ANXA6;ANXA9
GO:MF	ion transmembrane transporter activity	GO:0015075	0.0012597007286931528	2.89973e+16	845	154	22	18679	CLIC6;ATP6V0A4;GABRB2;LRRC26;SLC9A2;ATP6V1B1;GABRP;SLC15A1;TMEM150C;KCNE3;SLC34A2;CLDN16;ATP13A4;CALHM5;CLIC5;ATP6V1C2;HVCN1;TMC5;SLC44A4;SLC24A3;ANXA6;ANXA9
GO:MF	transporter activity	GO:0005215	0.0031848013583315607	2496917650195440	1186	154	26	18679	CLIC6;ATP6V0A4;GABRB2;LRRC26;SLC9A2;ATP6V1B1;GABRP;SLC15A1;TMEM150C;KCNE3;MFSD4A;SLC34A2;CLDN16;ATP13A4;CALHM5;CLIC5;SPNS2;ATP6V1C2;HVCN1;FABP3;TMC5;SLC44A4;SLC24A3;ATP10B;ANXA6;ANXA9
GO:MF	transmembrane transporter activity	GO:0022857	0.006245251804856705	2.20445e+16	1080	154	24	18679	CLIC6;ATP6V0A4;GABRB2;LRRC26;SLC9A2;ATP6V1B1;GABRP;SLC15A1;TMEM150C;KCNE3;MFSD4A;SLC34A2;CLDN16;ATP13A4;CALHM5;CLIC5;SPNS2;ATP6V1C2;HVCN1;TMC5;SLC44A4;SLC24A3;ANXA6;ANXA9
GO:MF	ion channel activity	GO:0005216	0.0475721881274008	1.32265e+16	434	154	13	18679	CLIC6;GABRB2;LRRC26;GABRP;TMEM150C;KCNE3;CALHM5;CLIC5;HVCN1;TMC5;SLC24A3;ANXA6;ANXA9
GO:BP	antimicrobial humoral response	GO:0019730	0.0007681808266997898	3.11454e+16	144	153	10	18123	WFDC2;RARRES2;BPIFA1;HTN3;BPIFB1;LCN2;BPIFA2;LYZ;HTN1;S100A7
GO:BP	ion transmembrane transport	GO:0034220	0.000916639824023985	3037801278470070	1169	153	28	18123	CLIC6;ATP6V0A4;GABRB2;LRRC26;SLC9A2;PPARGC1A;ATP6V1B1;GABRP;SLC15A1;TMEM150C;KCNE3;BPIFA1;SLC34A2;CLDN16;ATP13A4;STEAP4;CALHM5;CLIC5;ATP6V1C2;HVCN1;CTSS;FOLR1;FGF12;TMC5;SLC44A4;SLC24A3;ANXA6;ANXA9
GO:BP	O-glycan processing	GO:0016266	0.0010736723029798586	2.96913e+16	58	153	7	18123	MUC16;MUC4;B3GNT6;CHST4;MUC20;MUC21;GCNT3
GO:BP	ion transport	GO:0006811	0.007280059964211028	2.13787e+16	1610	153	32	18123	CLIC6;ATP6V0A4;GABRB2;LRRC26;SLC9A2;PPARGC1A;ATP6V1B1;GABRP;SLC15A1;TMEM150C;KCNE3;CP;BPIFA1;SLC34A2;CLDN16;ATP13A4;STEAP4;CALHM5;CLIC5;CRACR2B;ATP6V1C2;HVCN1;LCN2;CTSS;SYT2;FOLR1;FGF12;TMC5;SLC44A4;SLC24A3;ANXA6;ANXA9
GO:BP	defense response	GO:0006952	0.009204627669593703	2035993774168250	1956	153	36	18123	PRKAR2B;HLA-DRB1;WFDC2;MUC16;IL36A;MUC4;ADRB1;CHST4;RARRES2;BPIFA1;DUOXA2;CFB;IL36B;HTN3;IFI44L;IL34;BPIFB1;DUOX2;SAA4;LCN2;BPIFA2;LYZ;CD74;SH2D1B;MUC20;HTN1;PLAC8;KIT;ENPP3;HLA-DRA;VAV1;MUC21;CRISP3;SAA2;SCGB1A1;S100A7
GO:BP	response to other organism	GO:0051707	0.017868752874444525	174790575743545	1600	153	31	18123	HLA-DRB1;WFDC2;MUC16;IL36A;MUC4;B3GALT5;PPARGC1A;RARRES2;BPIFA1;CFB;IL36B;HTN3;IFI44L;IL34;BPIFB1;DUOX2;LCN2;BPIFA2;LYZ;VTCN1;CD74;SH2D1B;MUC20;HTN1;PLAC8;HLA-DRA;VAV1;MUC21;CRISP3;SCGB1A1;S100A7
GO:BP	response to external biotic stimulus	GO:0043207	0.018093851920617555	1.74247e+16	1601	153	31	18123	HLA-DRB1;WFDC2;MUC16;IL36A;MUC4;B3GALT5;PPARGC1A;RARRES2;BPIFA1;CFB;IL36B;HTN3;IFI44L;IL34;BPIFB1;DUOX2;LCN2;BPIFA2;LYZ;VTCN1;CD74;SH2D1B;MUC20;HTN1;PLAC8;HLA-DRA;VAV1;MUC21;CRISP3;SCGB1A1;S100A7
GO:BP	defense response to other organism	GO:0098542	0.021445236699875116	1668669155912090	1222	153	26	18123	HLA-DRB1;WFDC2;MUC16;IL36A;MUC4;RARRES2;BPIFA1;CFB;IL36B;HTN3;IFI44L;IL34;BPIFB1;LCN2;BPIFA2;LYZ;CD74;SH2D1B;MUC20;HTN1;PLAC8;HLA-DRA;VAV1;MUC21;CRISP3;S100A7
GO:BP	response to biotic stimulus	GO:0009607	0.02884907987284032	1.53987e+16	1639	153	31	18123	HLA-DRB1;WFDC2;MUC16;IL36A;MUC4;B3GALT5;PPARGC1A;RARRES2;BPIFA1;CFB;IL36B;HTN3;IFI44L;IL34;BPIFB1;DUOX2;LCN2;BPIFA2;LYZ;VTCN1;CD74;SH2D1B;MUC20;HTN1;PLAC8;HLA-DRA;VAV1;MUC21;CRISP3;SCGB1A1;S100A7
GO:BP	transmembrane transport	GO:0055085	0.0321364276350185	149300240214105	1648	153	31	18123	CLIC6;ATP6V0A4;GABRB2;LRRC26;SLC9A2;PIP;PPARGC1A;ATP6V1B1;GABRP;SLC15A1;TMEM150C;KCNE3;BPIFA1;MFSD4A;SLC34A2;CLDN16;ATP13A4;STEAP4;CALHM5;CLIC5;SPNS2;ATP6V1C2;HVCN1;CTSS;FOLR1;FGF12;TMC5;SLC44A4;SLC24A3;ANXA6;ANXA9
GO:BP	homeostatic process	GO:0042592	0.03291418733011774	1.48262e+16	1985	153	35	18123	PRKAR2B;HLA-DRB1;ATP6V0A4;DIO2;CLDN3;MUC4;SLC9A2;PIP;PAX6;PPARGC1A;ATP6V1B1;FAM3B;ADRB1;CP;BPIFA1;SLC34A2;CLDN16;PTPRN2;ATP13A4;PIGR;STEAP4;SPNS2;ATP6V1C2;HVCN1;LCN2;LYZ;BRSK2;CD74;FABP3;PLAC8;KIT;FGF12;PROM1;SLC24A3;ANXA6
GO:BP	humoral immune response	GO:0006959	0.04369280558488537	1359590067652200	383	153	13	18123	HLA-DRB1;WFDC2;RARRES2;BPIFA1;CFB;HTN3;BPIFB1;SPNS2;LCN2;BPIFA2;LYZ;HTN1;S100A7
GO:BP	immune response	GO:0006955	0.04476889971059856	1.34902e+16	2544	153	41	18123	IL19;PRKAR2B;HLA-DRB1;IQGAP2;WFDC2;MUC16;IL36A;MUC4;ADRB1;CHST4;RARRES2;BPIFA1;CFB;IL36B;HTN3;PTPRN2;IFI44L;IL34;IL2RG;PIGR;ENPP4;BPIFB1;SPNS2;HVCN1;LCN2;BPIFA2;CTSS;LYZ;VTCN1;CD74;SH2D1B;MUC20;HTN1;PLAC8;KIT;ENPP3;HLA-DRA;VAV1;MUC21;CRISP3;S100A7
GO:BP	protein O-linked glycosylation	GO:0006493	0.04837594483856245	1.31537e+16	102	153	7	18123	MUC16;MUC4;B3GNT6;CHST4;MUC20;MUC21;GCNT3
GO:BP	biological process involved in interspecies interaction between organisms	GO:0044419	0.04938395530465066	1.30641e+16	1768	153	32	18123	HLA-DRB1;WFDC2;MUC16;IL36A;MUC4;B3GALT5;PPARGC1A;RARRES2;BPIFA1;CFB;IL36B;HTN3;IFI44L;IL34;BPIFB1;DUOX2;LCN2;BPIFA2;LYZ;VTCN1;CD74;SH2D1B;MUC20;HTN1;PLAC8;TMPRSS2;HLA-DRA;VAV1;MUC21;CRISP3;SCGB1A1;S100A7
GO:CC	extracellular region	GO:0005576	13326.5	1187528532134870	4564	159	84	18964	IL19;PRKAR2B;HLA-DRB1;IQGAP2;CLIC6;WFDC2;ATP6V0A4;GABRB2;MUC16;IL36A;MUC4;VNN2;LRRC26;RPTN;PIP;BCAS1;SCGB3A1;ATP6V1B1;BMP3;FAM3B;TMPRSS11B;THSD7A;RARRES2;KRT78;CP;BPIFA1;FETUB;MCF2L;CFB;IL36B;HTN3;IL34;MSMB;PSCA;CPNE4;PIGR;SMPD3;ENPP4;STEAP4;BPIFB1;KRT75;CLIC5;DUOX2;ATP6V1C2;SAA4;ALKAL1;EDIL3;CHL1;NDRG2;CST5;LCN2;FAM3D;BPIFA2;CTSS;RARRES1;LRRN1;LYZ;CD74;FOLR1;CNMD;FABP3;MUC20;HTN1;CEACAM7;PLAC8;T…
GO:CC	extracellular space	GO:0005615	29475.2	1.05305e+16	3595	159	71	18964	IL19;PRKAR2B;HLA-DRB1;IQGAP2;CLIC6;WFDC2;ATP6V0A4;GABRB2;MUC16;IL36A;MUC4;LRRC26;PIP;BCAS1;SCGB3A1;ATP6V1B1;BMP3;FAM3B;TMPRSS11B;RARRES2;KRT78;CP;BPIFA1;FETUB;MCF2L;CFB;IL36B;IL34;MSMB;PSCA;CPNE4;PIGR;ENPP4;STEAP4;BPIFB1;KRT75;CLIC5;DUOX2;ATP6V1C2;SAA4;EDIL3;CHL1;NDRG2;CST5;LCN2;FAM3D;BPIFA2;CTSS;RARRES1;LRRN1;LYZ;CD74;FOLR1;FABP3;TMPRSS2;KIT;FGF12;TMC5;ENPP3;SLC44A4;HLA-DRA;CHAD;GCNT3;CRISP3;PRO…
GO:CC	extracellular exosome	GO:0070062	67613.4	1.017e+16	2178	159	53	18964	PRKAR2B;HLA-DRB1;IQGAP2;CLIC6;WFDC2;ATP6V0A4;GABRB2;MUC16;MUC4;LRRC26;PIP;BCAS1;SCGB3A1;ATP6V1B1;BMP3;FAM3B;TMPRSS11B;KRT78;CP;FETUB;CFB;PSCA;CPNE4;PIGR;ENPP4;STEAP4;BPIFB1;KRT75;CLIC5;DUOX2;ATP6V1C2;SAA4;EDIL3;CHL1;NDRG2;CST5;LCN2;BPIFA2;RARRES1;LYZ;CD74;FOLR1;FABP3;TMPRSS2;TMC5;ENPP3;SLC44A4;HLA-DRA;GCNT3;PROM1;SAA2;SCGB1A1;ANXA6
GO:CC	extracellular vesicle	GO:1903561	3.11709e+06	950625125487494	2263	159	53	18964	PRKAR2B;HLA-DRB1;IQGAP2;CLIC6;WFDC2;ATP6V0A4;GABRB2;MUC16;MUC4;LRRC26;PIP;BCAS1;SCGB3A1;ATP6V1B1;BMP3;FAM3B;TMPRSS11B;KRT78;CP;FETUB;CFB;PSCA;CPNE4;PIGR;ENPP4;STEAP4;BPIFB1;KRT75;CLIC5;DUOX2;ATP6V1C2;SAA4;EDIL3;CHL1;NDRG2;CST5;LCN2;BPIFA2;RARRES1;LYZ;CD74;FOLR1;FABP3;TMPRSS2;TMC5;ENPP3;SLC44A4;HLA-DRA;GCNT3;PROM1;SAA2;SCGB1A1;ANXA6
GO:CC	extracellular membrane-bounded organelle	GO:0065010	3.22807e+06	9491057383514390	2265	159	53	18964	PRKAR2B;HLA-DRB1;IQGAP2;CLIC6;WFDC2;ATP6V0A4;GABRB2;MUC16;MUC4;LRRC26;PIP;BCAS1;SCGB3A1;ATP6V1B1;BMP3;FAM3B;TMPRSS11B;KRT78;CP;FETUB;CFB;PSCA;CPNE4;PIGR;ENPP4;STEAP4;BPIFB1;KRT75;CLIC5;DUOX2;ATP6V1C2;SAA4;EDIL3;CHL1;NDRG2;CST5;LCN2;BPIFA2;RARRES1;LYZ;CD74;FOLR1;FABP3;TMPRSS2;TMC5;ENPP3;SLC44A4;HLA-DRA;GCNT3;PROM1;SAA2;SCGB1A1;ANXA6
GO:CC	extracellular organelle	GO:0043230	3.22807e+06	9491057383514390	2265	159	53	18964	PRKAR2B;HLA-DRB1;IQGAP2;CLIC6;WFDC2;ATP6V0A4;GABRB2;MUC16;MUC4;LRRC26;PIP;BCAS1;SCGB3A1;ATP6V1B1;BMP3;FAM3B;TMPRSS11B;KRT78;CP;FETUB;CFB;PSCA;CPNE4;PIGR;ENPP4;STEAP4;BPIFB1;KRT75;CLIC5;DUOX2;ATP6V1C2;SAA4;EDIL3;CHL1;NDRG2;CST5;LCN2;BPIFA2;RARRES1;LYZ;CD74;FOLR1;FABP3;TMPRSS2;TMC5;ENPP3;SLC44A4;HLA-DRA;GCNT3;PROM1;SAA2;SCGB1A1;ANXA6
GO:CC	vesicle	GO:0031982	3.7414e+07	7426965957749090	4058	159	70	18964	PRKAR2B;HLA-DRB1;IQGAP2;CLIC6;WFDC2;ATP6V0A4;GABRB2;MUC16;MUC4;LRRC26;PIP;BCAS1;SCGB3A1;ATP6V1B1;BMP3;FAM3B;TMPRSS11B;ADRB1;RARRES2;KRT78;KCNE3;CP;FETUB;CFB;SLC34A2;PTPRN2;PARM1;IL2RG;PSCA;CPNE4;PIGR;ENPP4;STEAP4;BPIFB1;KRT75;CLIC5;SPNS2;DUOX2;ATP6V1C2;SAA4;HVCN1;EDIL3;CHL1;NDRG2;CST5;LCN2;BPIFA2;CTSS;RARRES1;LYZ;CD74;SYT2;FOLR1;FABP3;PLAC8;TMPRSS2;KIT;TMC5;ENPP3;SLC44A4;HLA-DRA;GCNT3;CRISP3;PROM…
GO:CC	cell periphery	GO:0071944	0.00015876844793939675	379923580069551	6178	159	82	18964	PRKAR2B;HLA-DRB1;IQGAP2;CLIC6;ATP6V0A4;DIO2;GABRB2;CLDN3;MUC16;MUC4;VNN2;LRRC26;RPTN;SLC9A2;ATP6V1B1;TMPRSS11B;GABRP;ADRB1;THSD7A;SLC15A1;PCDH19;TMEM150C;RARRES2;KCNE3;CP;DUOXA2;MCF2L;CFB;SLC34A2;CLDN16;PTPRN2;ATP13A4;PARM1;IL2RG;PSCA;CPNE4;PIGR;SLITRK4;FAM107A;SMPD3;ENPP4;STEAP4;CALHM5;CLIC5;SPNS2;DUOX2;HVCN1;EDIL3;CHL1;VSIG2;CTSS;LRRN1;VTCN1;CD74;SYT2;FOLR1;ADH1C;MAL;SPRR2B;MUC20;CEACAM7;TMPRSS…
GO:CC	intrinsic component of membrane	GO:0031224	0.00040951157958345056	3.38773e+16	5873	159	78	18964	CREB3L1;HLA-DRB1;CLIC6;ATP6V0A4;DIO2;TMEM213;GABRB2;CLDN3;MUC16;MUC4;VNN2;LRRC26;SLC9A2;PAX6;B3GNT6;B3GALT5;TMPRSS11B;GABRP;ADRB1;THSD7A;CHST4;SLC15A1;PCDH19;TMEM150C;KCNE3;DUOXA2;MFSD4A;SLC34A2;CYP4Z1;CLDN16;PTPRN2;ATP13A4;PARM1;IL2RG;PSCA;PIGR;SLITRK4;SMPD3;ENPP4;STEAP4;CALHM5;CLIC5;SPNS2;DUOX2;HVCN1;CHL1;NDRG2;VSIG2;LDLRAD1;FAM3D;RARRES1;LRRN1;VTCN1;CD74;ERN2;CYP4B1;SYT2;FOLR1;CNMD;MAL;CEACAM7…
GO:CC	apical plasma membrane	GO:0016324	0.0007537535328130355	312277063932594	364	159	14	18964	ATP6V0A4;ATP6V1B1;SLC15A1;SLC34A2;CLIC5;DUOX2;HVCN1;FOLR1;MAL;MUC20;CEACAM7;ENPP3;SLC44A4;PROM1
GO:CC	apical part of cell	GO:0045177	0.0011735188935102197	2930509913921220	433	159	15	18964	ATP6V0A4;ATP6V1B1;SLC15A1;DUOXA2;SLC34A2;CLIC5;DUOX2;HVCN1;FOLR1;MAL;MUC20;CEACAM7;ENPP3;SLC44A4;PROM1
GO:CC	integral component of membrane	GO:0016021	0.0013631508052288392	2.86546e+16	5718	159	75	18964	CREB3L1;HLA-DRB1;CLIC6;ATP6V0A4;DIO2;TMEM213;GABRB2;CLDN3;MUC16;MUC4;LRRC26;SLC9A2;PAX6;B3GNT6;B3GALT5;TMPRSS11B;GABRP;ADRB1;THSD7A;CHST4;SLC15A1;PCDH19;TMEM150C;KCNE3;DUOXA2;MFSD4A;SLC34A2;CYP4Z1;CLDN16;PTPRN2;ATP13A4;PARM1;IL2RG;PIGR;SLITRK4;SMPD3;ENPP4;STEAP4;CALHM5;CLIC5;SPNS2;DUOX2;HVCN1;CHL1;NDRG2;VSIG2;LDLRAD1;FAM3D;RARRES1;LRRN1;VTCN1;CD74;ERN2;CYP4B1;SYT2;FOLR1;CNMD;MAL;TMPRSS2;KIT;RNF15…
GO:CC	plasma membrane	GO:0005886	0.009245403490653411	2.03407e+16	5680	159	72	18964	PRKAR2B;HLA-DRB1;IQGAP2;CLIC6;ATP6V0A4;DIO2;GABRB2;CLDN3;MUC16;MUC4;VNN2;LRRC26;RPTN;SLC9A2;ATP6V1B1;TMPRSS11B;GABRP;ADRB1;THSD7A;SLC15A1;PCDH19;TMEM150C;KCNE3;CP;DUOXA2;MCF2L;CFB;SLC34A2;CLDN16;PTPRN2;ATP13A4;PARM1;IL2RG;PSCA;CPNE4;PIGR;SLITRK4;FAM107A;SMPD3;ENPP4;STEAP4;CALHM5;CLIC5;SPNS2;DUOX2;HVCN1;CHL1;VSIG2;VTCN1;CD74;SYT2;FOLR1;ADH1C;MAL;SPRR2B;MUC20;CEACAM7;TMPRSS2;KIT;TMC5;GPR160;ENPP3;S…
KEGG	Phagosome	KEGG:04145	0.011135936647765268	1.95327e+16	147	63	7	8000	HLA-DRB1;ATP6V0A4;ATP6V1B1;ATP6V1C2;CTSS;HLA-DRA;TUBB2B
KEGG	Rheumatoid arthritis	KEGG:05323	0.04746273788023056	1323647213190300	88	63	5	8000	HLA-DRB1;ATP6V0A4;ATP6V1B1;ATP6V1C2;HLA-DRA
REAC	O-linked glycosylation of mucins	REAC:R-HSA-913709	0.0003541010867230349	3.45087e+16	62	91	7	10622	MUC16;MUC4;B3GNT6;CHST4;MUC20;MUC21;GCNT3
REAC	Antimicrobial peptides	REAC:R-HSA-6803157	0.0005531132680280233	3257185923591500	95	91	8	10622	BPIFA1;HTN3;BPIFB1;LCN2;BPIFA2;LYZ;HTN1;S100A7
REAC	Innate Immune System	REAC:R-HSA-168249	0.0011717862726531578	2931151594010610	1090	91	25	10622	IQGAP2;ATP6V0A4;MUC16;MUC4;ATP6V1B1;BPIFA1;CFB;HTN3;PTPRN2;PIGR;ENPP4;BPIFB1;ATP6V1C2;HVCN1;LCN2;BPIFA2;CTSS;LYZ;MUC20;HTN1;PLAC8;VAV1;MUC21;CRISP3;S100A7
REAC	O-linked glycosylation	REAC:R-HSA-5173105	0.00146312425849399	2834718789058090	108	91	8	10622	MUC16;MUC4;B3GNT6;THSD7A;CHST4;MUC20;MUC21;GCNT3
REAC	Defective GALNT3 causes familial hyperphosphatemic tumoral calcinosis (HFTC)	REAC:R-HSA-5083625	0.0033387070920681055	2.47642e+16	16	91	4	10622	MUC16;MUC4;MUC20;MUC21
REAC	Defective GALNT12 causes colorectal cancer 1 (CRCS1)	REAC:R-HSA-5083636	0.0033387070920681055	2.47642e+16	16	91	4	10622	MUC16;MUC4;MUC20;MUC21
REAC	Defective C1GALT1C1 causes Tn polyagglutination syndrome (TNPS)	REAC:R-HSA-5083632	0.004337451275877022	2362765390757050	17	91	4	10622	MUC16;MUC4;MUC20;MUC21
REAC	Immune System	REAC:R-HSA-168256	0.00546959360907464	2.26204e+16	2038	91	35	10622	IL19;HLA-DRB1;IQGAP2;ATP6V0A4;MUC16;IL36A;MUC4;ATP6V1B1;BPIFA1;CFB;IL36B;HTN3;PTPRN2;IL34;IL2RG;PIGR;ENPP4;BPIFB1;ATP6V1C2;HVCN1;LCN2;BPIFA2;CTSS;LYZ;CD74;SH2D1B;MUC20;HTN1;PLAC8;HLA-DRA;VAV1;MUC21;CRISP3;TUBB2B;S100A7
REAC	Termination of O-glycan biosynthesis	REAC:R-HSA-977068	0.01551539270753146	1.80924e+16	23	91	4	10622	MUC16;MUC4;MUC20;MUC21
REAC	Dectin-2 family	REAC:R-HSA-5621480	0.025685120292426176	1.59032e+16	26	91	4	10622	MUC16;MUC4;MUC20;MUC21
REAC	Iron uptake and transport	REAC:R-HSA-917937	0.04793378542971291	1.31936e+16	57	91	5	10622	ATP6V0A4;ATP6V1B1;CP;ATP6V1C2;LCN2
TF	Factor: slug
TF	Factor: SNA
